# Supplementary material for: Genome-wide RNAseq study of the molecular mechanisms underlying microglia activation in response to pathological tau perturbation in the rTg4510 tau transgenic animal model
Source: Mol Neurodegener. 2018 Dec 17;13:65. doi: 10.1186/s13024-018-0296-y (PMC6296031; doi:10.1186/s13024-018-0296-y)
Supplement: Supplementary file 2 — Table S1. The list of DEGs (FDR < 0.05 and |fold change| > 1.5) at each age groups of rTg4510. (XLSX 970 kb) [file 13024_2018_296_MOESM2_ESM.xlsx]

## Sheet: Month 2
Entrez	foldchange	pvalue	FDR	GeneSymbol	Aliases	Description
11551	-2.06355	3.75909e-05	0.0018936	Adra2a	alpha2-C10;AW122659;Adra-2;alpha2A;alpha2A-AR;alpha(2A)AR;Adra-2a;Adra2a	Adrenergic receptor alpha 2a, a GPCR that acts in dopamine secretion, calcium ion transport, heart contraction, neuron differentiation, behavior, and memory; human ADRA2A is associated with hyperuricemia, depression, schizophrenia, and diabetes type-2 (BKL)
11565	2.07718	3.88e-08	2.25379e-05	Adssl1	mCG_15400;Adss1;AI528595;Adssl1;Adss	Adenylosuccinate synthase like 1, exhibits protein homodimerization activity, may play a role in AMP biosynthetic process, muscle contraction, and generation of precursor metabolites and energy (BKL)
11732	1.85591	1.2e-09	2.02778e-06	Ank	mCG_9599;mKIAA1581;Ank;D15Ertd221e;Ankh;ank	Ankylosis progressive homolog, phosphate transmembrane transporter that regulates osteoclast and erythrocyte differentiation, acts in bone mineralization and cementum apposition; human ANKH is associated with mental retardation and ankylosis (BKL)
11745	1.61091	7.6e-09	6.8156e-06	Anxa3	Anx3;Anxa3	Annexin A3, a Ca2+ dependent phospholipid binding protein that regulates phospholipase A2 activity, endothelial cell migration, angiogenesis, and phagocytosis; human ANXA3 is associated with myocardial infarction and prostate cancer (BKL)
11812	1.78308	0.00175073	0.0332066	Apoc1	Apoc1;Apoc1b;ApoC-IB;Apo-CIB	Apolipoprotein C-I, a lipid transporter that regulates triglyceride and cholesterol level; human APOC1 is associated with Alzheimer disease, polycystic ovary syndrome, diabetic nephropathies, psoriasis, and hyperlipoproteinemia (BKL)
11816	1.51874	0.000209639	0.00645696	Apoe	mCG_4867;AI255918;Apoe	Apolipoprotein E, a lipid transporter that plays a role in cholesterol metabolism, cell proliferation, and musculoskeletal movement; human APOE is associated with Alzheimer disease, carotid artery diseases, diabetic angiopathies, and amnesia (BKL)
12044	1.75428	1.326e-07	5.03014e-05	Bcl2a1a	Hbpa1;A1;Bfl-1; Bcl2a1a;Bcl2a1;Bcl2a1b;Bcl2a1a;Bcl2a1d; Bfl1;BB218357	B-cell leukemia-lymphoma 2 related protein A1a, plays a role in embryonic development, inflammatory response, cytochrome c release, and antiapoptosis; human BCL2A1 is associated with stomach neoplasms, and chronic B-cell and mantle-cell leukemias (BKL)
12045	2.0461	5e-10	1.03267e-06	Bcl2a1b	A1-b;A1b;Bcl2a1b	B-cell leukemia-lymphoma 2 related protein A1b, member of the Bcl2 gene family, may carry out an antiapoptotic function in neutrophils, expression is upregulated in response to Toxoplasma gondii infection (BKL)
12047	1.60089	8.95e-08	4.15906e-05	Bcl2a1d	A1-d;Bcl2a1d;A1d	B-cell leukemia-lymphoma 2 related protein A1d, a putative inhibitor of apoptosis whose expression is induced following infection with Toxoplasma gondii, member of the Bcl-2 family (BKL)
12267	1.54529	3.668e-07	0.000104894	C3ar1	mCG_132205;C3r1;C3ar1;HNFAG09;AZ3B;C3AR	Complement component 3a receptor 1, a GPCR that acts in elevation of cytosolic calcium ion concentration and chemotaxis; human C3AR1 is associated with asthma, Huntington disease, multiple sclerosis, meningitis, and skin diseases (BKL)
12332	1.88312	2.185e-06	0.000272582	Capg	mbh1;gCap39;mCG_129296;Mbh1;Capg	Capping protein (actin filament) gelsolin-like, binds to cytoskeletal protein, acts in barbed-end actin filament capping, regulates actin polymerization or depolymerization, cell division, and cell migration (BKL)
12393	1.95833	1.27024e-05	0.00086488	Runx2	Osf2;AML3; Cbfa1;Aml3; Pebp2a;Runx2;Cbf;Cbfa-1;PEBP2aA;Cbfa1;Pebpa2a;LS3;Osf2;Pebp2a1	Runt related transcription factor 2, plays a role in osteoblastic differentiation, odontogenesis, skeletal system development, and G2-M transition; human RUNX2 is associated with arteriosclerosis, calcinosis, and cleidocranial dysplasia (BKL)
12483	1.84213	6.65036e-05	0.00272284	Cd22	Lyb-8; Siglec2;A530093D23;cd22;Cd22;Lyb8	CD22 antigen, an endocytic receptor that acts in calcium homeostasis, B-cell activation, and apoptosis; gene deficiency is associated with autoimmune disorders, human CD22 is associated with HIV infection, Hodgkin disease, systemic sclerosis, and leukemia (BKL)
12490	2.27344	0	0	Cd34	mCG_1966;Cd34;AU040960	CD34 antigen, an L-selectin ligand that regulates cytoadhesion and differentiation of hematopoietic stem cells, acts in immune response, may play a role in angiogenesis; human CD34 is associated with breast neoplasms and multiple myeloma (BKL)
12494	-1.60367	0.00265879	0.0456339	Cd38	Cd38;Cd38-rs1	CD38 antigen, an NAD+ nucleosidase that acts in lymphocyte proliferation, Ca+ homeostasis, and immunity; human CD38 is associated with myeloid leukemia, amyloidosis, AIDS, hepatitis C, scleroderma, neutropenia, myeloma, and Graves disease (BKL)
12512	1.54502	7.85e-08	3.80816e-05	Cd63	mCG_18675;Tspan30;Cd63;ME491;C75951	CD63 antigen, a cell surface glycoprotein that regulates cell adhesion and cell migration, acts in neutrophil activation and mast cell degranulation; human CD63 is associated with stroke, melanoma, diabetes, myeloid leukemia, and HIV infection (BKL)
12522	3.29465	1.9683e-06	0.000257653	Cd83	Cd83	CD83 molecule, regulates cytokine production, T-cell proliferation, antigen presentation, and immunity; human CD83 is associated with arthritis, psoriasis, Crohn disease, HIV infections, and lung, liver, and several other cancers (BKL)
12527	1.69071	2.56e-07	8.0653e-05	Cd9	Tspan29;Cd9	CD9 molecule, acts in T cell activation, collagen fibril organization, cell adhesion, stem cell maintenance, and sperm fusion with egg, regulates apoptosis; human CD9 is associated with sclerosing panencephalitis, leukemia, and several cancers (BKL)
12795	1.58543	5.50927e-05	0.00240956	Plk3	Fnk;Cnk;mCG_14437;Plk3;Fnk;PRK	Polo-like kinase 3, involved in protein serine and threonine phosphorylation, cell cycle, protein destabilization, and cytokinensis, regulates apoptosis and transcription; human PLK3 is associated with lung and head and neck squamous cell cancer (BKL)
12977	3.67979	2.421e-07	7.79094e-05	Csf1	MCSF;Csfm;C87615;Csf1;op	Colony stimulating factor 1, a signal transducer, acts in angiogenesis; human CSF1 is associated with arthritis, immune thrombocytopenic purpura, neutropenia, pre-eclampsia, Alzheimer and myeloproliferative diseases, adenocarcinoma and several neoplasms (BKL)
13011	2.48953	3.0488e-06	0.000318377	Cst7	Cmap;mCG_16328;murine CMAP;Cst7	Cystatin F, an endopeptidase inhibitor that regulates hydrolase activity, may act in antigen processing and presentation and leukocyte mediated immunity; human CST7 is associated with polycythemia vera (BKL)
13034	2.98737	3e-10	6.9705e-07	Ctse	C920004C08Rik;Ctse;CatE;A430072O03Rik;CE	Cathepsin E, a peptidase that plays a role in protein folding, proteolysis, and antigen processing and presentation, regulates cell growth, chemotaxis, and pH; human CTSE is associated with Alzheimer disease and pancreatic neoplasm (BKL)
13039	1.59591	1.3e-08	1.00685e-05	Ctsl	Ctsl1;Ctsl;1190035F06Rik;nkt;MEP;mCG_14471;fs	Cathepsin L, a cysteine type peptidase, acts in axonogenesis, B cell proliferation, extracellular matrix organization, and steroid biosynthesis, regulates leukocyte migration; human CTSL is associated with atrophic gastritis, bone and several neoplasms (BKL)
13388	-3.32562	0.00184331	0.0345746	Dll1	Dll1;Delta1	Delta-like 1, regulates Notch signaling, skeletal muscle tissue development, cytokine production, and immunity, acts in somitogenesis and energy metabolism; human DLL1 is associated with Alzheimer disease, Down syndrome, hepatoblastoma, and osteosarcoma (BKL)
13627	1.51244	1.6127e-06	0.000232379	Eef1a1	Eef1a1;Eef1a;mCG_15232	Eukaryotic translation elongation factor 1 alpha 1, an enzyme that delivers aminoacyl tRNAs to the ribosome, mediates kinase activity, and microtubule assembly; human EEF1A1 is associated with Felty syndrome, diabetes mellitus, and many neoplasms (BKL)
13654	2.20057	1.8828e-06	0.000255456	Egr2	mCG_10496;Zfp-25; Zfp-25;NGF1-B; Krox-20;Egr-2;Egr2;Krox-20;Krox20;Zfp-6	Early growth response 2, a transcription factor that acts in serotonin receptor signaling, apoptosis, T cell activation, and brain segmentation; human EGR2 is associated with Charcot-Marie-Tooth disease, Dejerine Sottas syndrome, and neuropathies (BKL)
13655	3.16208	5.118e-07	0.000121966	Egr3	Egr-3;Egr3;Pilot	Early growth response 3, a putative transcription factor that plays a role in serotonin receptor signaling, synaptic transmission, T cell activation, and apoptosis; human EGR3 is associated with sporadic amyotrophic lateral sclerosis and Schizophrenia (BKL)
13849	1.50381	6.26227e-05	0.00260993	Ephx1	Eph1;Eph-1;mEH;Ephx1;AI195553	Epoxide hydroxylase 1 microsomal, a bile acid transporter that acts in xenobiotic metabolism, embryo development, and behavior; human EPHX1 is associated with polycystic ovary syndrome, pre-eclampsia, COPD, bladder cancer, and several other neoplasms (BKL)
13855	-1.53169	2.64162e-05	0.00143995	Epn2	9530051D10Rik;Ibp2;mKIAA1065;AA536924;Epn2	Epsin 2, a putative SH2 SH3 adaptor that may play a role in endocytosis (BKL)
14173	2.05962	0.00191438	0.0355134	Fgf2	mCG_12672;Fgf2;Fgf-2;bFGF;Fgfb	Fibroblast growth factor-2, a transcription activator that acts in angiogenesis, apoptosis, chemotaxis, ossification, and nervous system development; human FGF2 is associated with pulmonary fibrosis, Parkinson disease, arthritis, and lung and many cancers (BKL)
14190	1.59535	3.7663e-06	0.000364625	Fgl2	mCG_6415;Fiblp;fgl2;Fgl2;AI385601;musfiblp	Fibrinogen-like protein 2, a prothrombin activator that plays a role in protein processing and cell maturation, regulates B cell apoptosis and cytokine production; gene deletion leads to the development of autoimmune glomerulonephritis (BKL)
14191	2.19828	1.9676e-06	0.000257653	Fgr	Fgr	Gardner-Sheered feline sarcoma viral oncogene homolog, a tyrosine kinase that regulates antiapoptosis, leukotriene and cytokine production, and mast cell degranulation; human FGR is associated with breast neoplasm and neuroblastoma (BKL)
14319	1.74246	5.038e-07	0.000121619	Fth1	HFt;Fth;FHC;Fth1;MFH	Ferritin heavy polypeptide 1, a ferroxidase that acts in import and intracellular sequestering of iron ion, plays a role in heme biosynthesis and apoptosis; human FTH1 is associated with Alzheimer and Parkinson disease, keratoconus, and Werner syndrome (BKL)
14579	2.10107	0.00248549	0.0433141	Gem	Kir;Gem;mCG_5096;AV020497	GTP binding protein, a GTPase and a calcium channel regulator that acts in hormone secretion and cell shape, may play a role in immune response and neuron differentiation (BKL)
14718	1.5674	4.93e-08	2.61825e-05	Got1	AI789014;Got-1;Got1;cAspAT	Glutamic oxaloacetate transaminase 1 soluble, a cytosol associated protein that acts in aspartate catabolic process, regulates gluconeogenesis and glutamate metabolism; human GOT1 correlates with hyperandrogenism associated with polycystic ovary syndrome (BKL)
14873	1.66974	0.000505204	0.0129349	Gsto1	Gsto1;GSTX;AU018802;AA407097;AI194287;SPG-R;p28;Gstx; Gtsttl;GSTO 1-1	Glutathione S-transferase omega 1, a Ca-channel regulator that acts in MAPK cascade and antiapoptosis; human GSTO1 is associated with dermatitis, atherosclerosis, breast cancer, and Alzheimer and Parkinson diseases (BKL)
14998	1.62662	2.6068e-06	0.000300964	H2-DMa	H2-DMb1;H-2Ma; MAq3; MAq4; MAw5; H2-Mb1;H2-M alpha;MAk1; MAk2; H2-Ma; MAq1; MAw3;H2-DMa;MAp;H2-Ma;MAr; MAd; MAq5; MAq2; Ma;mCG_23016	Major histocompatibility complex class II DM alpha, involved in defense response and antigen processing and presentation; human HLA-DMA is associated with severe combined immunodeficiency (BKL)
15370	2.69563	3.4617e-06	0.000349707	Nr4a1	N10; Hmr;Hbr1;NP10; Nur77;nur77;GFRP1;NGFIB;Hbr-1;Nr4a1;TR3; N10;Gfrp;Hmr;NGFI-B;mCG_16837;TIS1	Nuclear receptor subfamily 4 group A member 1, a transcription factor that regulates apoptotic mitochondrial changes, cytokine signaling, testosterone biosynthesis, and DNA repair; human NR4A1 is associated with arteriosclerosis and multiple neoplasms (BKL)
15450	-1.58378	0.00212088	0.0382376	Lipc	Hpl;AI256194;HL;Lipc	Lipase hepatic, involved in lipid metabolism, fatty acid transport, and glucose metabolic process; human LIPC is associated with type I diabetes mellitus, type II diabetes mellitus, and coronary artery disease (BKL)
15528	1.51559	2.115e-07	7.41766e-05	Hspe1	mt-cpn10;Hsp10;Hspe1;mCG_117539;10kDa	Heat shock protein 1, binds to chaperones, plays a role in protein folding, regulates cell differentiation and NF-kappaB transcription factor activity; human HSPE1 is associated with prostatic and several other neoplasms (BKL)
16175	1.84949	9.94295e-05	0.0037187	Il1a	Il1a;mCG_20997;Il-1a	Interleukin 1 alpha, a cytokine that regulates NF-kappaB activity, cell proliferation, and inflammation; human IL1A is associated with HIV infections, psoriasis, vitiligo, endometriosis, arthritis, abortion, and Alzheimer, Crohn, and cardiac diseases (BKL)
16176	1.99533	0.000408685	0.0109937	Il1b	Il-1b;IL-1beta;mCG_20999;Il1b	Interleukin 1 beta, a signal transducer that acts in cell migration; human IL1B is upregulated in AIDS, brain diseases, diabetes, heart disease, POEMS syndrome, digestive system disorder, vaginosis, lung diseases, psoriasis, obesity, and several neoplasms (BKL)
16407	-1.58626	0.000485465	0.0125855	Itgae	CD103;aM290;Itgae;alpha-M290;alpha-E1;A530055J10	Integrin alpha-E epithelial-associated, plays a role in regulatory T cell differentiation, immature T cell proliferation, leukocyte adhesion, dendritic cell cytokine production, and inflammatory response; human ITGAE is associated with multiple myeloma (BKL)
16411	2.30517	0	0	Itgax	N418;Itgax;mFLJ00114;Cd11c;AI449405;Cr4	Integrin alpha X, a heterodimerizing protein that plays a role in phagocytosis; human ITGAX is associated with rheumatoid arthritis, Crohn disease, granulomatous disease, leukemia, psoriasis, pyoderma gangrenosum, HIV infections, and multiple sclerosis (BKL)
16518	1.62972	0.00129292	0.0267451	Kcnj2	Kcnj2;Kcnf1;IRK1;mCG_21284;Irk1;Kir2.1	Potassium inwardly-rectifying channel subfamily J member 2, acts in ion transport, muscle organ development, axonogenesis, vasodilation, and female pregnancy; human KCNJ2 is associated with paralysis, QT syndrome, and skeleton system diseases (BKL)
16643	-1.80203	0.00018487	0.00592475	Klrd1	Cd94;CD94;Klrd1	Killer cell lectin-like receptor subfamily D member 1, inhibits apoptosis and cytolysis, regulates natural killer cell mediated immunity and T cell proliferation (BKL)
16768	1.59397	4.35e-08	2.45024e-05	Lag3	Ly66;LAG-3;CD223;Lag3	Lymphocyte-activation gene 3, a MHC-II receptor that regulates MAPK activation, T-cell and B-cell activation, tolerance induction to self antigen, and immunity; human LAG3 is upregulated in HIV infections, stage III melanoma, and colorectal cancer (BKL)
16785	1.55846	8.72e-07	0.000165395	Rpsa	P40;Lamr1;P40-3;67lr;P40-8;Lamrl1;MLR; P40-8;Rpsa;67kDa;Lamr;AL022858	Ribosomal protein SA, a laminin receptor that plays a role in antiapoptosis, angiogenesis, endocytosis, cell migration, adhesion, and proliferation, may act in embryo implantation; human RPSA is associated with colorectal, ovarian, and other neoplasms (BKL)
16956	2.88261	1.8e-09	2.35448e-06	Lpl	Lpl;mCG_16917	Lipoprotein lipase, acts in lipoprotein catabolism, blood circulation, and memory; human LPL is associated with hyperlipidemia, type 2 diabetes, obesity, hypertension, arteriosclerosis, prostate neoplasm, and Alzheimer disease (BKL)
16985	2.00573	2e-10	5.31086e-07	Lsp1	S37;Pp52; Wp34;Lsp1;p50;pp52;WP34;Lsp-1	Lymphocyte specific 1, binds to actin and plays a role in actin filament polymerization, involved in MAPK cascade and microvascular permeability; human LSP1 is associated with lymphoma, Hodgkin disease, and hepatocellular carcinoma (BKL)
17057	2.16351	2.45e-08	1.62645e-05	Klrb1a	Ly55a;NKRP12;Ly55;mCG_132546;ly-55A;NKR-P1.7;NKR-P1A;Nkrp1a; Nkrp1a;Nkrp1-a;Klrb1a;Ly55a	Killer cell lectin-like receptor subfamily B member 1, an activating receptor that regulates IL-8 secretion, T cell proliferation, and NK cell-mediated cytotoxicity; human KLRB1 is associated with multiple sclerosis, arthritis, and many neoplasms (BKL)
17059	1.84981	0.00188724	0.0351728	Klrb1c	Nk-1;NKRP1; Nkrp1c;CD161;AI462337;NKR-P1 40;Ly-59;Ly55c;Ly59;NK1.1;Nk1;mCG_132525;NKRP140;NKR-P1.9;Nkrp1c;ly-55c;NK-RP1;Nk-1.2;Nk1.2;Klrb1c	Killer cell lectin-like receptor subfamily B member 1C, a transmembrane signaling receptor that acts in NK-cell activation, defense response, and exocytosis, regulates interleukin secretion and neutrophil chemotaxis (BKL)
17085	1.85077	5.187e-07	0.000122046	Ly9	Lgp100;T100;Ly9;SLAMF3;CD229;AI893573;Ly-9	Lymphocyte antigen 9, a plasma membrane protein that regulates cytokine production, acts in T cell activation and proliferation, immunological synapse formation, and homophilic cell adhesion (BKL)
17319	1.54958	6.1945e-06	0.000523379	Mif	Mif;mCG_3124;Glif;GIF	Macrophage migration inhibitory factor, a cytokine that mediates inflammation and defense response; human MIF is associated with arteriosclerosis, dermatitis, Guillain-Barre syndrome, erythematosus, sclerosis, myocardial infarction, and several neoplasms (BKL)
17873	2.55288	0.00150735	0.0298522	Gadd45b	Myd118;Gadd45b;AI323528	Growth arrest and DNA-damage-inducible beta, a transcription coactivator that mediates apoptosis, cell cycle arrest, and neuroprotection; human GADD45B is associated with hepatocellular carcinoma, hypertrophy cardiomyopathy, and thrombocythemia (BKL)
17937	1.75732	9.7684e-06	0.000723406	Nab2	Nab2;AI451907	Ngfi-A binding protein 2, a transcriptional corepressor that inhibits angiogenesis, may act in cell proliferation and nervous system development; human NAB2 is associated with prostate carcinoma and scleroderma (BKL)
18008	2.26518	4.21553e-05	0.00205665	Nes	AA166324;C78523;ESTM46;Nes	Nestin, a structural constituent of cytoskeleton that plays a role in endocrine pancreas development and nervous system development, involved in response to ionizing radiation and wounding; mRNA expression is upregulated in acute renal ischemia (BKL)
18383	2.94267	2e-10	5.31086e-07	Tnfrsf11b	OCIF;Tnfrsf11b; Opg;Ocif;TR1;Opg	Tumor necrosis factor receptor superfamily member-11b, a cytokine that inhibits osteoclastogenesis, mediates cytokine secretion and inflammation; human TNFRSF11B is associated with calcinosis, atherosclerosis, arthritis, Hodgkin disease, and diabetes (BKL)
18566	2.76854	3.62e-08	2.20058e-05	Pdcd1	Ly101;mCG_12634;Pdcd1;Pdc1;Pd1;PD-1	Programmed cell death 1, acts in osteoclastogenesis, T-cell activation, and female pregnancy; genetic knockout correlates with dilated cardiomyopathy, lupus-like autoimmune disease, hydronephrosis, and type-I diabetes (BKL)
18787	1.75063	0.00130598	0.0269131	Serpine1	Mr1;PAI1;Serpine1;mCG_18018; Pai1;Planh1; Planh1;PAI-1	Serine peptidase inhibitor clade E member 1, an endopeptidase inhibitor that acts in angiogenesis; human SERPINE1 is associated with asthma, cardiovascular diseases, brain neoplasms, hypertension, hypercholesterolemia, and pre-eclampsia (BKL)
18793	2.58717	1.20576e-05	0.000839426	Plaur	mCG_7264;Plaur;u-PAR;uPAR;Cd87	Plasminogen activator urokinase receptor, acts in cell adhesion, blood coagulation, anoikis, angiogenesis, cell adhesion, and chemotaxis; human PLAUR is associated with endotoxemia, arteriosclerosis, urosepsis, and several cancers (BKL)
19240	1.63822	3.44775e-05	0.00178515	Tmsb10	Tb10;Tmsb10;mCG_125727;Ptmb10	Thymosin beta 10, may play a role in in-utero embryonic development; human TMSB10 is associated with several neoplasms (BKL)
19296	1.53515	3.74914e-05	0.0018936	Pvt1	Mlvi-1;Gm10368;Pvt-1;Gt(pU21)84Imeg;Pvt1;Mis-1	plasmacytoma variant translocation 1 (NCBI)
19897	1.57366	7.6064e-06	0.000617414	Gm10275	Gm10275;ENSMUSG00000069682	Rpl12 pseudogene (NCBI)
19951	1.65907	1.3511e-06	0.000210277	Rpl32	rpL32-3A;AU020185;Rpl32;PP9932	Ribosomal protein L32, a structural component of 60S ribosomal subunit that may act in translation and macrophage activation; mRNA is upregulated in choroid plexus papilloma, human RPL32 is associated with the progression of prostate cancer (BKL)
20005	1.53887	6.589e-07	0.000139178	Rpl9	Rpl9;mCG_10266	Ribosomal protein L9, a putative structural constituent of ribosome that may play a role in translation; human RPL9 mRNA expression is upregulated in hepatocellular carcinoma (BKL)
20102	1.56387	4.892e-07	0.000119648	Rps4x	Rps4x;Rps4-1;mCG_116623;RPS4;Rps4	Ribosomal protein S4 X-linked, a structural constituent of ribosome that acts in cell proliferation, translation, and regulation of cell cycle (BKL)
20103	1.55927	1.7524e-06	0.000248654	Rps5	mCG_22552;Rps5;AA617411	Ribosomal protein S5, a putative component of the 40S ribosomal subunit that may play a role in cellular differentiation and translation; altered human RPS5 mRNA expression correlates with colorectal carcinoma (BKL)
20295	-2.74323	0.00258789	0.0446231	Ccl17	Abcd-2;ABCD-2;Scya17; TARC;Ccl17;mCG_12286;Scya17l;Tarc	Chemokine (C-C motif) ligand 17, acts in GPCR pathway, T-cell homeostasis, blood coagulation, cell migration, and inflammation; human CCL17 is associated with Hodgkin lymphoma, asthma, atopic dermatitis, lupus erythematosus, and Churg-Strauss syndrome (BKL)
20302	3.41379	7.816e-06	0.000628934	Ccl3	MIP-1alpha;LD78alpha;G0S19-1;Scya3;mCG_11624;Mip1a;AI323804; Scya3;MIP1-alpha;Ccl3;MIP1-(a)	Chemokine C-C motif ligand 3, a signal transducer that acts in GPCR signaling, leukocyte chemotaxis, and humoral immunity; human CCL3 is associated with asthma, sclerosis, fibrosis, atherosclerosis, arthritis, leukemia, and Hodgkin and Alzheimer diseases (BKL)
20303	3.29979	2.43211e-05	0.0013576	Ccl4	Ccl4;MIP-1B; Scya4;AT744.1;Scya4;Mip1b;Act-2;mCG_11627	Chemokine ligand 4, a receptor regulator, acts in cell-cell signaling; human CCL4 is upregulated in acquired immunodeficiency syndrome, brain diseases, lymphohistiocytosis, parasitic diseases, mouth diseases, arthritis, tuberculosis, and several neoplasms (BKL)
20305	1.78278	1.9e-09	2.35448e-06	Ccl6	C10;Ccl6;MRP-1; Scya6;c10;Scya6	Chemokine ligand 6, plays a role in astrocyte cell migration, induction of apoptosis, and regulation of cytokine production, involved in response to heat, bacterium, and wounding (BKL)
20352	-1.61987	1.22885e-05	0.000849005	Sema4b	mKIAA1745;Semac;Kiaa1745;Sema4b; Semac; SemC;SemC	Sema domain immunoglobulin domain transmembrane domain and short cytoplasmic domain 4B, regulates IL production, basophil-mediated Th2 and humoral immune responses, cell-cell adhesion, and synaptogenesis (BKL)
20750	3.63228	2.2e-09	2.55585e-06	Spp1	mCG_14598;BNSP;2AR; Op;Eta;Spp-1;Eta-1; Spp-1;Opn;Ric;Opnl;Spp1;BSPI;OPN;OP;ETA-1;Apl-1;Eta-1/Op;Bsp	Secreted phosphoprotein 1, a cytokine that regulates NK-cell development, angiogenesis, ossification, cell adhesion, apoptosis, and immunity; human SPP1 is associated with Tay Sachs and Sandhoff diseases, diabetes, and breast and several other cancers (BKL)
20970	1.51979	0.00240261	0.0422514	Sdc3	Sdc3;Synd3;Kiaa0468;mKIAA0468;syn-3	Syndecan 3, regulates cytoskeleton organization, plays a role in neuron apoptosis and synaptic plasticity; human SDC3 expression is associated with Duchenne muscular dystrophy, osteoarthritis, and urinary bladder and pancreatic neoplasms (BKL)
20975	1.53488	2.8407e-06	0.000310605	Synj2	Synj2;SJ2;AI481647;Kiaa0348;mKIAA0348	Synaptojanin 2, a triphosphoinositide phosphatase; human SYNJ2 protein is overexpressed in hairy cell leukemia (BKL)
21346	1.72026	8.5758e-06	0.000675453	Tagln2	2700094C18Rik;Sm22B;Kiaa0120;SM22beta;Sm22a;Tagln2	Protein with very strong similarity to human TAGLN2, which regulates actin cytoskeleton organization and cell migration, and is associated with hepatocellular cancer, contains a calponin homology (CH) domain and calponin family repeat (BKL)
21815	1.53887	9.15272e-05	0.00347916	Tgif1	mCG_12491;Tgif;AA959811;AI462167;Tgif1	TGFB-induced factor homeobox-1, a transcription corepressor that acts in cell cycle, cell proliferation, apoptosis, and brain development; human TGIF1 is associated with mouth neoplasms, leiomyoma, and holoprosencephaly (BKL)
21949	2.23864	2.9278e-06	0.00031277	Tnfsf8	CD30LG;mCG_20076;CD153;Tnfsf8; Cd30lg;Cd30l	Tumor necrosis factor ligand superfamily member 8, acts in cell surface receptor linked signaling, and cell differentiation and proliferation; human TNFSF8 is associated with spondylarthritis and skin, lymph, and several other cancers (BKL)
22186	1.54797	2.3353e-06	0.000282079	Uba52	Ubc;Gm1863;Ubb;Rps27a;mCG_23116;Uba52; mCG_6478;UBCEP2;D8Ertd21e;Ubcep2	Protein with strong similarity to A. thaliana AT2G36170, which is involved in response to virus, bacterium, light, and mannitol stimulus, member of ribosomal L40e family, contains an ubiquitin family domain (BKL)
22268	-1.89918	1.19417e-05	0.000834482	Upk1b	Upk1;AI413235;Tspan20;Upk1b;UPIb	Uroplakin 1B, a structural molecule that forms urothelial plaques covering the bladder apical urothelial surface; human UPK1B is associated with urinary bladder neoplasm and transitional cell carcinoma (BKL)
23833	1.78	1.053e-07	4.34959e-05	Cd52	Cdw52;CLS1;B7;B7-Ag;Cd52; Mb7;AI463198;MB7;CAMPATH-1	CD52 antigen, a putative plasma membrane protein that induces autoimmunity, may play a role in cell proliferation and immunity (BKL)
24099	1.9563	9.49e-08	4.20608e-05	Tnfsf13b	mCG_3400;TALL-1;BLyS;Baff;Tnfsf13b;THANK;TNFSF20;zTNF4;D8Ertd387e;BAFF;TALL1	Tumor necrosis factor superfamily member 13B, acts in proliferation and differentiation of B cells and humoral immunity; human TNFSF13B is associated with sclerosis, Waldenstrom macroglobulinemia, Hodgkin disease, thrombocytopenia, and autoimmune diseases (BKL)
26362	2.2758	2.431e-07	7.79094e-05	Axl	Ark;AI323647; Ufo;Axl;Ufo;Tyro7	AXL receptor tyrosine kinase, involved in protein-tyrosine phosphorylation, Rac signaling, dendritic cell chemotaxis, and cell adhesion, regulates apoptosis; human AXL is associated with myeloid leukemia and colonic and thyroid neoplasms (BKL)
26370	1.53994	0.000982099	0.0217584	Cetn2	1110034A02Rik;Cetn2;AI326150;caltractin;Calt	Centrin 2, a Ca2+ binding protein that acts in nucleotide-excision repair, mRNA export from nucleus, centriole replication, and cytokinesis; human CETN2 is associated with multiple myeloma (BKL)
27370	1.55982	2.9516e-06	0.000313511	Rps26	mCG_9347;Rps26;mCG_18667	Protein with very strong similarity to human RPS26, which binds to mRNA, may play a role in translation, and is associated with Diamond-Blackfan anemia, member of the ribosomal S26e family (BKL)
51789	-1.93271	0.000308064	0.00880967	Tnk2	Pyk1;mCG_130126;Cdgip;ACK1;AW552477;Ack1;Tnk2;Ack	Tyrosine kinase non-receptor 2, an EGFR ligand and Rac GTPase activator that acts in cytoskeleton organization, cell migration, and negative regulation of apoptosis; human TNK2 is associated with prostate cancer and vestibular schwannoma (BKL)
52635	-1.90115	1e-10	3.7176e-07	Esyt2	Fam62b; Fam62b;D12Ertd551e;CHR2SYT;2410017M09Rik;Esyt2;4921504I16Rik	Protein containing three C2 domains, which may be involved in calcium-dependent phospholipid binding, has moderate similarity to extended synaptotagmin-like protein 1 (mouse Fam62a), which plays a role in fat cell differentiation (BKL)
54371	2.88861	2.7e-09	2.89147e-06	Chst2	AW121776;Gn6st;Gst2;Chts2;AI428561;Chst2;C130041E03Rik;GST-2;GlcNAc6ST	Carbohydrate sulfotransferase 2, acts in protein sulfation and cartilage development, regulates glycosaminoglycan release, and inhibits neurite outgrowth, acts in synthesis of Lewis X antigen; human CHST2 correlates with colitis and colon neoplasm (BKL)
54725	1.53807	1.5e-08	1.11528e-05	Cadm1	Ra175; SynCam1; Tslc1;SynCam;RA175A;3100001I08Rik;Igsf4a;Tslc1;RA175;Cadm1;RA175B; Syncam;Bl2;Igsf4; ra175n; ra175c;AI987920;ST17;Necl2;RA175C; Necl2;2900073G06Rik;SgIGSF;RA175N	Cell adhesion molecule 1, plays a role in endothelial cell migration and inhibits apoptosis and cell proliferation; human CADM1 is associated with autism spectrum disorder, non-small-cell lung carcinoma, and several neoplasms (BKL)
59095	3.12342	0.000393863	0.0106567	Fxyd6	Php;Plp;Fxyd6;0610030I18Rik	FXYD domain-containing ion transport regulator 6, a putative ion channel that acts in the regulation of ATPase activity and homeostatic process; human FXYD6 is associated with susceptibility to schizophrenia (BKL)
60406	1.55469	0.00244041	0.0427141	Sap30	Sap30;30kDa	Sin3A-associated protein 30kDa, a transcription corepressor that is involved in histone deacetylation, chromatin remodeling, and protein import into nucleus (BKL)
60533	1.68194	3.98134e-05	0.00196822	Cd274	Pdcd1lg1;Pdcd1lg1; Pdcd1l1;Cd274;Pdcd1l1;A530045L16Rik;B7h1; Pdl1;mCG_9108;Pdl1	CD274 antigen, regulates cytokine production, nitric oxide biosynthesis, and T cell activation, upregulated in inflammation and experimental autoimmune encephalomyelitis; gene deficiency correlates with atherosclerosis and diabetes mellitus (BKL)
63913	1.80172	8.5579e-06	0.000675453	Fam129a	Niban;AU019833;AI256368;Fam129a	Niban protein, plays a role in regulation of phosphorylation, expressed in heart, kidney, liver, and skeletal muscles (BKL)
65019	1.52692	1.83813e-05	0.00112392	Rpl23	2810009A01Rik;Rpl23	Ribosomal protein L23, a putative structural constituent of ribosome that plays a role in the negative regulation of apoptosis, may be involved in translation and regulation of cell growth (BKL)
66102	1.5794	0.000162139	0.00538186	Cxcl16	0910001K24Rik;CXCL16v2;SR-PSOX;CXCL16v1;Zmynd15;Srpsox;AV290116;Cxcl16;b2b498Clo;BB024863	Chemokine ligand 16, a scavenger receptor that acts in chemotaxis, MAPK cascade, cell proliferation, and neuroprotection, upregulated in lupus nephritis and serovar infection; genetic knockout causes atherosclerosis, fibrosis, and colitis (BKL)
66680	1.50251	6.1493e-06	0.000521932	3230401D17Rik	RP23-297J14.5;3230401D17Rik;AI256769;Perit1	RIKEN cDNA 3230401D17 gene, involved in response to drug, salt stress, and steroid hormone stimulus (BKL)
66825	2.9493	3.986e-07	0.000110834	Rnf186	Rnf186;9130020G10Rik	Protein of unknown function, has high similarity to uncharacterized human RNF186 (BKL)
67097	1.52428	3.5155e-06	0.000351323	Rps10	Rps10;2210402A09Rik;mCG_21688	Protein with very strong similarity to human RPS10, which is a putative structural constituent of ribosome that regulates ribosome biogenesis, translation, and cell proliferation, and is associated with colorectal carcinoma and Diamond-Blackfan anemia (BKL)
67248	1.54743	4.1766e-06	0.000394084	Rpl39	mCG_17585;Rpl39;2810465O16Rik	Protein with strong similarity to rice Os02g0796900, which is involved in response to cold (BKL)
67360	-1.7146	0.000280302	0.00813509	1700095B10Rik	1700095B10Rik	RIKEN cDNA 1700095B10 gene (NCBI)
67552	2.42482	0.000356501	0.00982924	H2afy3	H2afy3;4933432H23Rik	H2A histone family, member Y3 (NCBI)
67800	1.80798	0.00079234	0.0183412	Dgat2	Dgat2;DGAT-2;ARAT;0610010B06Rik	Diacylglycerol O-acyltransferase homolog 2, plays a role in triglyceride biosynthesis, diacylglycerol metabolism, lipid particle organization, and cholesterol homeostasis, activates PKC by GPCR signaling; human DGAT2 is associated with psoriasis (BKL)
67963	1.51874	1.265e-07	4.89871e-05	Npc2	AA408070;AU045843;2700012J19Rik;Npc2;HE1	Neimann-Pick disease type C2, acts in hemopoiesis and cholesterol metabolism, homeostasis, and transport, mediates estrous cycles, luteinization, and folliculogenesis; human NPC2 is associated with rheumatoid arthritis and Niemann-Pick disease (BKL)
68308	-2.0422	8.9194e-06	0.000685843	4933406F09Rik	1700007H14Rik;4933406F09Rik;Gm3768;4930570O04Rik;4930429F21Rik	RIKEN cDNA 4933406F09 gene (NCBI)
68545	-1.70453	4.572e-07	0.000114304	Ecscr	Aria;Ecscr;1110006O17Rik;Ecsm2;ARIA	Endothelial cell-specific chemotaxis regulator (Apoptosis regulator through modulating IAP expression), regulates endothelial apoptosis and angiogenesis via a mechanism involving regulation of proteasomal degradation of cIAP 1 (Birc2) and cIAP 2 (Birc3) (BKL)
68732	1.70187	4.42204e-05	0.00210761	Lrrc16a	AI425970;Lrrc16;D130057M20;1110037D04Rik;CARMIL;Carmil;Lrrc16a; Lrrc16	Protein with moderate similarity to human LRRC16B, which regulates cell proliferation and cell growth (BKL)
69068	2.3989	0.000208716	0.00644454	1810011O10Rik	1810011O10Rik;1110065B09Rik;AW321058;AW121743	Protein with strong similarity to chromosome 8 open reading frame 4 (human C8orf4), which stimulates cell proliferation and protein kinase activity and inhibits apoptosis and altered expression is associated with some cancers (BKL)
69187	-3.20178	0.000632981	0.0154109	Erp27	1810033M07Rik;1810047B09Rik;Erp27	Protein with high similarity to human ERP27, which is a putative protein disulfide isomerase that may play a role in protein folding in endoplasmic reticulum (BKL)
69717	1.74186	0.00124047	0.0259661	Gm10499	Gm10499;ENSMUSG00000073403	Protein with high similarity to mouse H2-Bl, which is a major histocompatibility complex class Ib molecule that is involved in protection from natural killer cell mediated cytotoxicity (BKL)
70789	1.6459	0.000296471	0.00854389	Kynu	4432411A05Rik;Kynu;mCG_19640	Kynureninase, catalyzes hydrolysis of L-kynurenine and L-3-hydroxykynurenine to anthranilate and alanine, acts in quinolinate production and nicotinate nucleotide biosynthesis from tryptophan; human KYNU is associated with psoriasis and hypertension (BKL)
71339	-4.84627	0.00261641	0.0449896	5430400D12Rik	5430400D12Rik	RIKEN cDNA 5430400D12 gene (NCBI)
71602	1.86655	1.228e-07	4.85661e-05	Myo1e	9130023P14Rik;2310020N23Rik;myr 3;myosin-1e;Myo1e;AA407778;Myr3	Myosin IE, an ATPase that acts in actin crosslink formation and receptor-mediated endocytosis, regulates antigen processing and glomerulus development; human MYO1E is associated with glomerulosclerosis and multiple myeloma (BKL)
71988	-2.43028	0.00169696	0.0323519	Esco2	D030072L07Rik;Esco2;2410004I17Rik	Establishment of cohesion 1 homolog 2, acts in chromosome segregation, embryo implantation, and hippocampus development, genetic knockout causes severe microcephaly and embryonic death (BKL)
72043	1.77753	1.2764e-06	0.000201065	Sulf2	mKIAA1247;2010004N24Rik;Sulf2;MSulf-2;AU020235	Sulfatase 2, a putative sulfuric ester hydrolase that acts in Heparan Sulfate sulfation, nervous system development, and visual learning; genetic knockout causes embryonic lethality (BKL)
72046	-1.59066	6.62357e-05	0.00272284	Urgcp	Urgcp;mKIAA1507;mCG_53703;Urg4;AW060359;9130001I21Rik;2010005J08Rik; mKIAA1507	Protein with strong similarity to human URGCP, which stimulates protein phosphorylation and cell proliferation, inhibits FOXO3 transcriptional activity, and is associated with osteosarcoma, hepatocellular carcinoma, and gastric cancer (BKL)
73690	1.53967	0.00145663	0.029086	Glipr1	Glipr1;mRTVP-1;RTVP-1;mCG_141676;RTVP1;2410114O14Rik	GLI pathogenesis-related 1, plays a role in stimulation of JUN kinase activity and apoptosis and inhibition of angiogenesis, regulates reactive oxygen species level (BKL)
73748	-1.71075	0.00274033	0.0465606	Gadl1	1110027M19Rik;Gadl1	Glutamate decarboxylase-like 1, may be involved in taurine biosynthetic process (BKL)
74354	1.863	1.95e-06	0.000257653	Lrguk	Lrguk;4921528H16Rik	Member of the guanylate kinase family, contains five leucine rich repeats, which mediate protein-protein interactions, has a region of low similarity to B7 gene product (human B7), which binds T-cell antigens human CD28 and human CTLA4 (BKL)
74376	-1.82592	1.534e-06	0.000222766	Myo18b	4932408L24Rik;Myo18b;Gm448;4933411E19Rik	Myosin XVIIIb, interacts with Homer2 and forms myosin XVIII complex, mediates anchorage-independent growth (BKL)
74645	1.58488	3.68414e-05	0.00186596	Fam46c	Fam46c;AI449797;4930431B09Rik	Protein with strong similarity to human FAM46C, which is a type I interferon-inducible protein that enhances replication of certain viruses and whose gene mutation is associated with multiple myeloma, contains a DUF1693 domain of unknown function family (BKL)
74754	2.08042	3.056e-07	9.14648e-05	Dhcr24	mKIAA0018;Dhcr24;2310076D10Rik;Kiaa0018;5830417J06Rik	24-dehydrocholesterol reductase, a peptidase inhibitor that regulates transcription, cell differentiation, apoptosis, and cholesterol biosynthesis; human DHCR24 is associated with Alzheimer disease, prostate cancer, and desmosterolosis (BKL)
75212	1.59204	9.2697e-06	0.000705739	Rnf121	4930544L10Rik;Rnf121	Protein of unknown function, has a region of low similarity to a region of C. elegans C16C10.6, which stimulates growth (BKL)
75646	2.18083	8.583e-07	0.000164475	Rai14	mKIAA1334;Ankycorbin;1700020L11Rik;Norpeg;Rai14;1700008J19Rik; Norpeg;Kiaa1334	Retinoic acid induced 14, a predicted structural protein that interacts indirectly with the actin cytoskeleton to perhaps function in its organization and biogenesis, expression is induced by all-trans-retinoic acid (BKL)
75766	2.01304	4.69743e-05	0.00217218	Dcstamp	FIND;DC-STAMP;Dcstamp;mDC-STAMP;Tm7sf4;4833414I07Rik	Transmembrane 7 superfamily member 4, a putative transmembrane receptor that acts in osteoclast differentiation, mediates bone resorption and macrophage fusion; Human TM7SF4 is associated with papillary thyroid cancer and Paget disease of bone (BKL)
75973	-2.33938	1.2016e-06	0.000199423	Ccdc162	Gm61;Ccdc162p;5033413D22Rik;Ccdc162	Protein of unknown function (BKL)
76044	-1.54502	0.000389731	0.0105911	Ncapg2	Ncapg2;Mtb;Luzp5; Mtb;5830426I05Rik;mCAP-G2	Non-SMC condensin II complex subunit G2, plays a role in inner cell mass and embryonic stem cell growth, regulates cell differentiation, inhibits transcription; human NCAPG2 upregulated expression correlates with melanoma (BKL)
76206	-2.12156	4.56e-07	0.000114304	Gpr165	Gpr165;mCG_22200;6530406P05Rik	Member of the rhodopsin family of G protein-coupled receptors, has low similarity to human PRLHR, which is a a neuropeptide receptor that acts in peptide hormone secretion and regulation of blood pressure (BKL)
76846	1.50747	8.163e-07	0.000159837	Rps9	AL022771;Rps9;AL022885;3010033P07Rik	Protein with very strong similarity to human RPS9, which is a structural constituent of ribosome that acts in translation and cell proliferation, and is associated with colorectal carcinoma and pancreatic adenocarcinoma (BKL)
80291	2.10253	5.38534e-05	0.0023721	Rilpl2	Rilpl2	Rab interacting lysosomal protein-like 2, a myosin 5a interacting protein that regulates cell shape and neuronal morphogenesis via Rac signaling (BKL)
80752	2.31157	4.6317e-06	0.000419232	Fam20c	Dmp4;DMP-4;DMP4;C76981;Fam20c; Kiaa4081;mKIAA4081;GEF-CK	Family with sequence similarity 20 member C, a Ca+2 binding protein that regulates odontogenesis and ossification; human FAM20C is associated with osteosclerotic bone dysplasia (BKL)
80782	1.82719	0.00219366	0.0392452	Klrb1b	Ly55b;Klrb1b;Nkrp1d;Nkrp1-b; Nkrp1d;NKR-P1D;NKR-P1B; Nkrp1b;Klrb1d; Ly55d;Ly55d	Killer cell lectin-like receptor subfamily B member 1B, a transmembrane natural killer cell receptor that inhibits natural killer cell mediated immunity, natural killer cell degranulation, and release of sequestered calcium ion into cytosol (BKL)
80891	-1.53328	2.3843e-06	0.000285931	Fcrls	Fcrls;Msr2;Fcrh2;IFGP2;FcRH2sc;MMAN-g; Msr2;9330158F12;mCG_3078;IgSR;moFcRH2sc;2810439C17Rik	Fc receptor-like S scavenger receptor, involved in cellular response to xenobiotic stimulus, may play a role in inflammatory response and microglial cell activation (BKL)
83768	1.50251	0.000121489	0.00433442	Dpp7	Dpp2;QPP;DPPII; Qpp;Dpp7	Dipeptidylpeptidase 7, a serine-type peptidase that regulates IL-17 production and Th-17 differentiation, acts in proteolysis, may be involved in signal transduction and apoptosis; human DPP7 is associated with Lewy body dementia and Parkinson disease (BKL)
98365	1.85977	7.7e-09	6.8156e-06	Slamf9	CD84-H1;Cd84-h1;Slamf9;Cd2f10;2310026I04Rik;mCG_4491;SF2001;AI462096;CD2F-10	Protein containing an immunoglobulin V-set domain, has moderate similarity to human CD84, which is a cell adhesion molecule and receptor that may act in lymphocyte development and activation and may be associated with X-linked lymphoproliferative disease (BKL)
100382	1.65534	0.00100367	0.0221834	AW011738	AW011738	expressed sequence AW011738 (NCBI)
102595	1.84949	1.8575e-06	0.000255456	Plekho2	Plekho2;AI840980; Plekhq1;Plekhq1	Protein containing a pleckstrin homology (PH) domain, which mediate protein-protein and protein-lipid interactions, has low similarity to CK2 interacting protein 1 (human CKIP-1), which interacts with human CSNK2A1 and may regulate its function (BKL)
106878	1.69569	0.000146259	0.00498836	Smim3	cI-41;Nid67;AI195350;Smim3;AW561905;2010002N04Rik	RIKEN cDNA 2010002N04 gene, a putative ion channel that may play a role in neuron differentiation and nervous system development (BKL)
107527	1.53249	4.5146e-05	0.00212449	Il1rl2	AW551444;mCG_4980;Il1rl2;IL-1Rrp2;AI481289	Interleukin 1 receptor-like 2, binds to IL-1 epsilon and acts in NF-kappaB activation, involved in cell surface receptor linked signaling, may act in defense response; human IL1RL2 is associated with psoriasis and multiple myeloma (BKL)
107766	1.67525	0.000270159	0.00788897	Haao	3HAO;0610007K21Rik;3-HAOxase;0610012J07Rik;Haao;3-HAO	Protein with strong similarity to rat Haao, which is an oxidoreductase that catalyzes the transfer of hydrogen or electrons from one donor and incorporation of two oxygen atoms into a donor, may act in quinolinate biosynthesis, contains a cupin domain (BKL)
108900	-1.519	0.000567357	0.0140801	Fam72a	P17;2700049P18Rik;Fam72a	Protein of unknown function, has strong similarity to uncharacterized human FAM72A (BKL)
109246	-1.69952	5.8688e-06	0.000502715	Tspan9	Net5;9430079M16Rik;AU018597;Tspan9;6720474K14Rik	Protein with very strong similarity to tetraspanin 9 (human TSPAN9), which is a component of tetraspanin microdomains that may play a role in regulating platelet function, member of the tetraspanin family, which contain an N-terminal transmembrane domain (BKL)
109711	-1.52798	0.000213178	0.0065281	Actn1	3110023F10Rik;Actn1a;Actn1	Actinin alpha 1, a phospholipase inhibitor that mediates acid-sensing ion channel activity, stress fiber formation, cell adhesion, and cell migration; human ACTN1 is associated with bladder and colon cancer, glomerulonephritis (BKL)
110175	1.51034	0.00177978	0.0336205	Ggct	A030007L17Rik;Gctg;AA673177;Ggct;Ggc	Gamma-glutamylcyclotransferase, a predicted enzyme catalyzing formation of pyroglutamic acid from gamma-glutamyl dipeptides; altered expression of human GGCT is associated with numerous types of tumors (BKL)
112407	1.89556	0.000183528	0.00589326	Egln3	Egln3;AI505553;Hif-p4h-3;Phd3;AI648162;SM-20;2610021G09Rik	EGL nine homolog 3, a procollagen-proline 4-dioxygenase that mediates neutrophil survival and homeostasis, G1-S transition, NF-kappaB cascade, and apoptosis; human EGLN3 is associated with anoxia, colorectal, pancreatic, squamous cell, and lung neoplasms (BKL)
114249	1.64219	1.12e-08	9.05155e-06	Npnt	Neph1; Poem;1110009H02Rik;Npnt;POEM;AA682063;AI314031;Nctn	Nephronectin, acts in transforming growth factor beta receptor and integrin-mediated signaling, involved in embryonic organ development, and osteoblast differentiation; genetic knockout causes renal agenesis, human NPNT is associated with melanoma (BKL)
170736	1.73733	0.00013149	0.0046029	Parvb	D15Gsk1;Parvb;AI595373;affixin;AW742462	Parvin beta, a Rac GTPase activator that acts in protein kinase B signaling cascade, actin cytoskeleton reorganization, lamellipodium assembly, focal adhesion formation, and apoptosis; human PARVB is associated with breast neoplasms (BKL)
170768	1.8399	0.000128122	0.00452763	Pfkfb3	Pfkfb3;iPFK-2;uPFK-2;E330010H22Rik	6-phosphofructo-2-kinase, acts in RAS and insulin receptor signaling, glycolysis and gluconeogenesis, lipid sequestering, cytokine production, and cell proliferation; human PFKFB3 is associated with astrocytomas and breast and several other cancers (BKL)
170826	1.56036	0.00130777	0.0269202	Ppargc1b	4631412G21Rik; Pgc1;Ppargc1b;Errl1; Pgc1b; Ppargc1;Perc	Peroxisome proliferative activated receptor gamma coactivator 1 beta, a transcriptional coactivator that promotes mitochondrial fusion, phospholipid biosynthesis, and fatty acid oxidation; human PPARGC1B is associated with type II diabetes (BKL)
194905	2.63879	0.000697295	0.0165958	Rpl9-ps1	OTTMUSG00000000996;Gm11436;Rpl9-ps1	ribosomal protein L9, pseudogene 1 (NCBI)
208618	1.97435	2.38668e-05	0.00134481	Etl4	6620402G01Rik; Kiaa1217;BC026657;9430077C05Rik;Etl-4;E330027G05Rik;Etl4;Skt	Enhancer trap locus 4 (sickle tail), contains a proline-rich domain and a coiled-coil domain, required for development of the intervertebral disc (BKL)
209743	1.75762	0.00276003	0.0468117	AF529169	mCG_7769;Kiaa1024;DD1;AF529169	Member of the UPF0258 uncharacterized protein family, has strong similarity to uncharacterized human KIAA1024 (BKL)
211612	3.17636	1.6e-09	2.28775e-06	Ptchd1	AI848149;Ptchd1;9630036J22Rik;Gm387	Member of the sterol-sensing domain of SREBP cleavage-activation family, has weak similarity to C. elegans PTR-2, which is involved in in cytokinesis, establishment of mitotic spindle localization, reproduction, and pronuclear fusion (BKL)
212439	-2.4904	0.00241277	0.0423801	AA986860	Sarg;E030025M07;AA986860	Protein with high similarity to human C1orf116, which is regulated by androgen hormone (BKL)
213393	1.59287	5.62606e-05	0.00243784	8430408G22Rik	Fseg;Depp;8430408G22Rik	Protein of unknown function, has strong similarity to uncharacterized rat LOC500300 (BKL)
214968	-1.60868	1.4e-09	2.1686e-06	Sema6d	Sema6D-6;D330011G23;Sema6D-1;Kiaa1479;Sema6D-5;Sema6d;Sema6D-2;1110067B02Rik;mKIAA1479;AA409156;Sema6D-4	Sema domain transmembrane domain and cytoplasmic domain 6D, inhibits neurite outgrowth, mediates VEGFR signaling, nervous system development, T cell mediated immunity, and synaptic transmission; human SEMA6D is upregulated in gastric carcinoma (BKL)
216028	2.50121	0.00031732	0.00900512	Lrrtm3	9630044H04Rik;Lrrtm3	Protein with very strong similarity to human LRRTM3, which stimulates processing of APP and is associated with Alzheimer disease, member of the leucine rich repeat N-terminal domain containing family, contains nine leucine rich repeats (BKL)
216233	1.79424	0.00281424	0.0474692	Socs2	CIS2;D130043N08Rik;8030460M17;hg;Cish2;AI527257;mCG_4302;Socs2;SOCS-2;SSI-2; Cish2;AW108012;Cis2;JAB	Suppressor of cytokine signaling 2, a signal transducer that regulates JAK-STAT and TLR-4 signaling, dendritic cell activation, IL-secretion, and ubiquitin dependent degradation; human SOCS2 is associated with osteoarthritis, breast and other neoplasms (BKL)
217151	1.97709	3.5152e-06	0.000351323	Arl5c	Arl12;Arl5c;BC065791	Protein with high similarity to ADP-ribosylation factor-like 5 (human ARL5), which is a GTP-binding protein and putative ARF small monomeric GTPase, contains an ADP-ribosylation factor (ARF) family domain (BKL)
217430	1.67467	0.00124629	0.0260481	Pqlc3	E030024M05Rik;Pqlc3;C78076	Protein containing a PQ loop repeat, has very strong similarity to uncharacterized rat Pqlc3 (BKL)
217935	-1.66252	5.787e-07	0.000128058	Wdr60	Wdr60;D430033N04Rik;mCG_116235	Protein containing three WD domain G-beta repeats, has a region of weak similarity to a region of mouse Dync1i2, which functions in the organization and biogenesis of endosome, endomembrane, centrosome and cytoplasmic microtubules (BKL)
218461	1.50694	0.000448262	0.0118356	Pde8b	Pde8b;C030047E14Rik;B230331L10Rik	Phosphodiesterase 8B, a cyclic nucleotide phosphodiesterase that catalyzes the hydrolysis of cAMP; human PDE8B is associated with Alzheimer disease, micronodular adrenocortical disease, and autosomal dominant striatal degeneration (BKL)
223431	1.77353	0.000115047	0.00416859	Tiaf2	Tiaf2;Tif2	TGF-beta1-induced anti-apoptotic factor 2 (NCBI)
224090	-1.69246	0.00157959	0.0307127	Tmem44	B230220N21;9330161C17Rik;Tmem44;1700007N03Rik	Protein of unknown function, has high similarity to uncharacterized transmembrane protein 44 (human TMEM44) (BKL)
225134	1.59204	5.18075e-05	0.00230935	Gm4833	EG225134;Gm4833	ribosomal protein S4, X-linked pseudogene (NCBI)
226421	1.889	0.000558617	0.0139564	5430435G22Rik	5430435G22Rik;Rab7b	RAB7B member RAS oncogene family, a lysosomal protein that negatively regulates Tlr4 signaling in macrophages by inducing translocation into lysosomes for degradation (BKL)
230738	1.58708	0.00109159	0.0235936	Zc3h12a	BC036563;Mcpip; Mcpip1;Mcpip1;Zc3h12a;MCPIP	Zinc finger CCCH-type containing 12A, a transcription factor that regulates NF-kappaB signaling, interleukin production, immunity, angiogenesis, stress granule formation, and apoptosis, a ribonuclease that suppresses miRNA activity and biogenesis (BKL)
231532	1.60589	0.000489151	0.0126283	Arhgap24	mCG_141814;0610025G21Rik;Arhgap24	Rho GTPase activating protein 24, inhibits Cdc42 and Rac activity and cascades, involved in epithelial monolayer wound closure and membrane ruffling, may act in cell migration; human ARHGAP24 is associated with familial focal segmental glomerulosclerosis (BKL)
232975	1.66801	1.03874e-05	0.000760161	Atp1a3	mCG_7257;Atp1a3;Atpa-2	Protein with very strong similarity to rat Atp1a3, which is is a Na+ K+-ATPase that may play a role in potassium ion transport (BKL)
233186	1.90875	2.1839e-06	0.000272582	Siglec5	Siglecf;mSiglec-F;Siglec5	Sialic acid binding Ig-like lectin 5, plays a role in regulation of immune and inflammatory response, eosinophil production, T cell mediated immunity, and endocytosis, regulates apoptosis and cell proliferation (BKL)
233781	1.6084	0.000252908	0.00748576	Xylt1	Xylt1;8030490L12	Protein with strong similarity to human XYLT1, which is a xylosyltransferase that is involved in glycosaminoglycan and chondroitin sulfate proteoglycan biosynthesis, and is associated with dilated cardiomyopathy, osteoarthritis, and diabetic nephropathies (BKL)
234582	1.59149	0.000163263	0.00539988	Ccdc102a	Gm586;BC027663;mCG_12273;Ccdc102a	Protein of unknown function, has strong similarity to uncharacterized human MGC10992 (BKL)
236193	-1.58681	0.000350485	0.00971077	Zfp709	Zfp709;HIT-40;GIOT-4;BC021921	Protein with high similarity to zinc finger protein 433 (human ZNF433), which binds to promoter inhibitory elements of the 5-lipoxygenase (ALOX5) gene, member of the KRAB box family, contains 18 zinc finger C2H2 type repeat (BKL)
236451	1.62408	4.23954e-05	0.00205908	Phf11b	EG628705;Phf11b;EG236451; Gm4902; Phf11-3;Gm4902	PHD finger protein 11B (NCBI)
237436	1.76311	3.09675e-05	0.00162604	Gas2l3	Gas2l3;Gm240;8430435B07Rik	Protein with high similarity to growth arrest-specific 2 like 3 (human GAS2L3), which binds filamentous actin and microtubules, member of the growth-arrest-specific protein 2 domain family, contains a calponin homology (CH) domain (BKL)
237716	-3.05067	0.00150824	0.0298522	Gpr75	mCG_51372;Gpr75	G protein-coupled receptor 75, activation in the HT22 hippocampal cell line by Rantes (Ccl5) reduces neurotoxicity of amyloid beta peptides by activating phospholipase C and phosphatidylinositol 3 kinase (BKL)
239759	1.55631	0.000454515	0.0119329	Liph	H06;PLA1B;lpd1;C130037N08Rik;P3;Liph;lpd2;mPA-PLA1;Lpdlr;D16Wsu119e	Lipase member H, a putative lipase; human LIPH gene mutation causes autosomal recessive hypotrichosis (BKL)
241197	-1.74457	0.00163695	0.0315313	Serpinb10	9830131G07;Serpinb10;Serpinb10-ps;BB233602	Protein with strong similarity to rat Serpinb10, which is a serine-type endopeptidase inhibitor that is involved in response to organic substance (BKL)
241230	1.82024	5.7e-09	5.5764e-06	St8sia6	1700007J08Rik; st8sia6;ST8SiaVI;AI314453;Siat8f;st8sia6;mCG_113994;St8sia6;AI875066	ST8 alpha-N-acetyl-neuraminide alpha-2-8-sialyltransferase 6, plays a role in glycoprotein and oligosaccharide metabolism (BKL)
243302	1.55092	0.00012441	0.00443012	Gm4963	EG243302;Gm4963	predicted gene 4963 (NCBI)
243910	1.81425	8.42508e-05	0.00325583	Nfkbid	IkappaBNS;Ikbns;Nfkbid	Nuclear factor of kappa light polypeptide gene enhancer in B-cells inhibitor delta, acts in NF-kappaB cascade, cytokine and immunoglobulin production, B- and T-cell differentiation, isotype switching, and cell migration (BKL)
245350	2.24875	8.85712e-05	0.00339456	AA414768	AA414768;OTTMUSG00000017000	expressed sequence AA414768 (NCBI)
268807	1.57284	0.00216718	0.0389214	Klhl38	Klhl38;8230402K04Rik	Protein containing six Kelch_1 motifs, four Kelch_2 motif repeats, a BTB (BR-C, ttk, and bab) and C-terminal Kelch domain, and a BTB (BR-C, ttk and babor) or POZ (Pox virus and zinc finger) domain, has low similarity to rat Enc1, which binds actin (BKL)
277414	-1.55982	0.000980304	0.0217445	Trp53i11	Pig11; Tp53i11;Trp53i11;Tp53i11	Protein with strong similarity to tumor protein p53 inducible protein 11 (human TP53I11), which is a double-stranded DNA binding protein that plays a role in oxygen and reactive oxygen species metabolism and apoptosis induction (BKL)
319183	-1.89294	0.000376647	0.0102656	Hist1h2bj	Hist1h2bj	Protein with very strong similarity to human HIST1H2BD, which binds to HIRA, may play a role in nucleosome assembly (BKL)
319184	-1.55388	0.00118966	0.0251574	Hist1h2bk	RP23-9O16.11;mCG_49392;Hist1h2bk	Protein with very strong similarity to histone 1 H2bd (human HIST1H2BD), which is a putative nucleosome core histone that binds to HIRA, and is predicted to function in nucleosome assembly, contains a core histone H2A, H2B, H3 or H4 domain (BKL)
319195	1.53941	8.3095e-06	0.00066352	Rpl17	mCG_50776;Rpl17;mCG_123291	Protein with very strong similarity to rat Rpl17, which is a putative structural constituent of ribosome that may play a role in translation (BKL)
319272	1.72264	0.000834681	0.019059	A130077B15Rik	A130077B15Rik	RIKEN cDNA A130077B15 gene (NCBI)
320088	2.14188	0.000472809	0.0123435	C030034L19Rik	A130044O20Rik;C030034L19Rik	RIKEN cDNA C030034L19 gene (NCBI)
320253	1.66627	0.000828755	0.0189949	2018-03-03	A530081L18Rik;March3;AI843639;6330411I15Rik;MARCH-III	Protein with strong similarity to human MARCH3, which is a a putative ubiquitin-protein ligase that is involved in endosome transport via multivesicular body sorting pathway (BKL)
320292	1.93606	0.000327951	0.00927848	Rasgef1b	4732452O09Rik;Gpig4;GPIgamma4;Rasgef1b	RasGEF domain family member 1B, upregulated in response to surface glycosylphosphatidylinositol anchored mucins and bacterial lipopolysaccharides (BKL)
320333	-1.53063	0.000315178	0.00895799	D830030K20Rik	D830030K20Rik	Member of the DUF622 protein of unknown function family, has high similarity to uncharacterized mouse LOC554327 (BKL)
320400	1.65161	1.60757e-05	0.00100951	Gm16897	Gm16897;C030002c11rik	predicted gene, 16897 (NCBI)
327762	1.75002	7.4589e-06	0.000610775	Dna2	Dna2;E130315B21Rik; Kiaa0083;Dna2l	Protein with high similarity to human DNA2, which exhibits DNA helicase, ATPase, and nuclease activity, acts in maintenance of fidelity involved in DNA-dependent DNA replication, mitochondrial DNA replication, and base-excision repair (BKL)
327988	1.67903	0.00197279	0.0363431	Gm9975	Gm9975;C730049P21;ENSMUSG00000055697	predicted gene 9975 (NCBI)
382045	2.36383	2.07e-08	1.42508e-05	Gpr114	Gm1109;Gpr114;PGR27	Member of the secretin family of G protein-coupled receptors (GPCR) and the latrophilin or CL-1-like GPS domain containing family, has moderate similarity to rat Gpr56, which exhibits expression that is upregulated in response to electroconvulsive seizure (BKL)
384450	1.73192	0.0027977	0.0472331	Gm5312	EG384450;Gm5312	ribosomal protein L18 pseudogene (NCBI)
407831	-1.69716	0.00165197	0.0317387	Tmem204	Tmem204;Clp24;BC054438	Protein with strong similarity to chromosome 16 open reading frame 30 (human C16orf30), which is an adherens junction protein that regulates paracellular permeability and cell-cell adhesion, hypoxically regulated and may play a role in angiogenesis (BKL)
414801	1.54181	0.00101433	0.0223658	Itprip	Itprip;DANGER;mKIAA1754;Kiaa1754;4833424O12Rik	Protein of unknown function, has a region of low similarity to a region of C. neoformans Ste11alpha_Ap, which is a putative MAP kinase that acts in pheromone-dependent signal transduction involved in conjugation with cellular fusion (BKL)
432577	1.96139	0.000913872	0.0204417	Gm12712	Gm12712;OTTMUSG00000008087	predicted gene 12712 (NCBI)
433063	1.54448	0.00161418	0.031222	Gm5491	Gm5491;EG433063	ribosomal protein L15 pseudogene (NCBI)
433141	1.63793	8.689e-06	0.000678618	Rpsa-ps7	Rpsa-ps7;EG433141;Gm5498	ribosomal protein SA, pseudogene 7 (NCBI)
433630	1.55173	0.00138174	0.0281313	Rpl21-ps11	ENSMUSG00000060899;Rpl21-ps11;Gm10089;EG433630	ribosomal protein L21, pseudogene 11 (NCBI)
433715	1.6767	1.2015e-06	0.000199423	Gm11249	Gm11249;OTTMUSG00000000321	ribosomal protein S2 pseudogene (NCBI)
433745	1.60422	2.337e-06	0.000282079	Gm12816	Gm12816;OTTMUSG00000008543	predicted gene 12816 (NCBI)
433776	1.50799	0.000189701	0.0060071	Gm13050	OTTMUSG00000010163;Gm13050	eukaryotic translation elongation factor pseudogene (NCBI)
434127	1.519	2.3003e-06	0.000282079	Gm5586	EG434127;Gm5586	40S RIBOSOMAL PROTEIN S3A (V-FOS TRANSFORMATION EFFECTOR PROTEIN) (NCBI)
434426	1.5301	3.5947e-06	0.000354824	Gm5619	Gm5619;EG434426	ribosomal protein L7A pseudogene (NCBI)
544741	1.92769	0.000469159	0.012267	Gm5781	Gm5781;EG544741	predicted gene 5781 (NCBI)
544998	-1.67409	0.000772383	0.0179463	Gm16440	Gm16440;EG666878	predicted gene 16440 (NCBI)
545429	1.65218	4.22e-07	0.000114304	Gm13680	Gm13680;OTTMUSG00000013345	ribosomal protein S4, X-linked pseudogene (NCBI)
545543	1.51927	5.65261e-05	0.00243784	Gm5850	Gm5850;EG545543	ribosomal protein L3 pseudogene (NCBI)
545545	1.50017	7.39809e-05	0.00295098	Gm5851	Gm5851;EG545545	ribosomal protein L3 pseudogene (NCBI)
545557	1.72533	0.000219595	0.00666965	Gm12474	OTTMUSG00000007026;Gm12474	predicted gene 12474 (NCBI)
545567	1.6045	6.574e-07	0.000139178	Gm5854	EG545567;Gm5854	predicted gene 5854 (NCBI)
545767	1.552	4.9734e-06	0.000437625	Gm5869	EG545767;Gm5869	eukaryotic translation elongation factor 1 alpha 1 pseudogene (NCBI)
545864	1.57284	1.4216e-06	0.000214699	Gm5879	EG545864;Gm5879	predicted gene 5879 (NCBI)
546164	1.53568	0.000480384	0.0124886	Gm5921	Gm5921;EG546164	ribosomal protein S2 pseudogene (NCBI)
546298	1.53143	1.3905e-06	0.000213608	Rps2-ps13	OTTMUSG00000017346;Rps2-ps13;ENSMUSG00000067946;Gm14583	ribosomal protein S2, pseudogene 13 (NCBI)
547402	1.53222	1.36071e-05	0.000900102	Gm6035	EG547402;Gm6035	ribosomal protein L3 pseudogene (NCBI)
554327	-1.53036	4.2971e-06	0.000400925	2610042L04Rik	takusan;2610042L04Rik	RIKEN cDNA 2610042L04 gene (NCBI)
619865	1.90049	1.35997e-05	0.000900102	Gm6106	EG619865;Gm6106	predicted gene 6106 (NCBI)
620132	1.79145	0.000356247	0.00982924	Gm6129	Gm6129;EG620132	predicted gene 6129 (NCBI)
620248	1.51113	1.8049e-06	0.000250369	Gm6139	Gm6139;EG620248	predicted gene 6139 (NCBI)
620559	1.50642	2.1555e-06	0.000272561	Gm12366	Gm12366;OTTMUSG00000006497	ribosomal protein S2 pseudogene (NCBI)
620946	1.75701	7.12357e-05	0.00285989	Gm6192	Gm6192	eukaryotic translation elongation factor 1 alpha 2 pseudogene (NCBI)
621001	1.57284	1.44174e-05	0.00093703	Rpl19-ps6	Rpl19-ps;Gm6196;Rpl19-ps6;EG621001	ribosomal protein L19, pseudogene 6 (NCBI)
621155	1.54475	6.17267e-05	0.00258418	Gm6204	EG621155;Gm6204	ribosomal protein S14 pseudogene (NCBI)
622098	1.72294	9.93148e-05	0.0037187	Gm6285	Gm6285;EG622098	predicted gene 6285 (NCBI)
622307	-1.90974	0.000612215	0.0149538	5830473C10Rik	5830473C10Rik;Arg;Gm17754	RIKEN cDNA 5830473C10 gene (NCBI)
622313	1.52824	6.827e-07	0.000142343	Gm6311	Gm6311;EG622313	ribosomal protein S2 pseudogene (NCBI)
622655	1.56713	1.2475e-06	0.000199901	Rpsa-ps2	Rpsa-ps2;Gm6339;EG622655	ribosomal protein SA, pseudogene 2 (NCBI)
622931	-1.74548	5.73132e-05	0.00245888	Gm10021	Gm10021;ENSMUSG00000057445	predicted gene 10021 (NCBI)
623242	1.54582	1.2369e-06	0.000199901	Rps2-ps8	Gm6412;Rps2-ps8	ribosomal protein S2, pseudogene 8 (NCBI)
625046	4.34656	4.54568e-05	0.00212922	Gm6545	EG625046;Gm6545	family with sequence similarity 111, member A pseudogene (NCBI)
625298	1.50225	5.4377e-06	0.000472318	Rps13-ps1	Rps13-ps1;EG625298;Gm6573	ribosomal protein S13, pseudogene 1 (NCBI)
625311	1.58653	2.5607e-06	0.000298093	Gm6576	EG625311;Gm6576	ribosomal protein S2 pseudogene (NCBI)
626721	1.63198	9e-10	1.67292e-06	Cd63-ps	Gm6699;EG626721;Cd63-ps;Cd63-rs1	CD63 antigen, pseudogene (NCBI)
627543	1.53222	1.0464e-05	0.000762764	Gm6767	Gm6767;EG627543	eukaryotic translation elongation factor 1 alpha 1 pseudogene (NCBI)
629116	1.53488	1.32465e-05	0.000885705	Rps24-ps3	EG629116;Gm6948;Rps24-ps3	ribosomal protein S24, pseudogene 3 (NCBI)
629595	1.55227	0.000116261	0.00419622	Gm6988	Gm6988;EG629595	Ribosomal protein S25, a putative RNA-binding component of the small 40S ribosomal subunit that plays a role in induction of apoptosis and response to estrogen (BKL)
630499	1.74881	0.00189966	0.0353109	H2-K2	Gm7035;H-2K1K;H-2K1;H2-K1;H2-K2;H-2K2;EG630499	histocompatibility 2, K region locus 2 (NCBI)
632454	1.52243	3.88141e-05	0.00192908	Tpt1-ps6	EG668296;Gm16469;Tpt1-ps6	tumor protein, translationally-controlled, pseudogene 6 (NCBI)
633522	2.68724	0.000301524	0.00866265	Gm7115	Gm7115;EG633522	ring finger protein 175 pseudogene (NCBI)
635497	1.58269	9.3579e-05	0.00354266	Gm7159	Gm7159;EG635497	ribosomal protein L13 pseudogene (NCBI)
639606	1.61566	1.5322e-06	0.000222766	Gm10420	Gm10420;ENSMUSG00000072789	predicted gene 10420 (NCBI)
641660	1.5148	5.593e-07	0.000127328	Rpl7a-ps11	Gm7322;Rpl7a-ps11;EG641660	ribosomal protein L7A, pseudogene 11 (NCBI)
652989	1.62015	2.7806e-06	0.000306669	Rpl32p	Rpl32p	ribosomal protein L32 pseudogene (NCBI)
654358	1.52904	9.959e-07	0.000178445	Gm7331	EG654358;Gm7331;ENSMUSG00000059461	ubiquitin A-52 residue ribosomal protein fusion product 1 pseudogene (NCBI)
664891	1.66598	9.3122e-06	0.000705739	Gm7392	Gm7392;EG664891	predicted gene 7392 (NCBI)
664911	1.53674	0.000118243	0.00424955	Gm11878	OTTMUSG00000004750;Gm11878	predicted gene 11878 (NCBI)
664975	1.57203	7.876e-07	0.000159129	Gm7432	Gm7432;EG664975	ribosomal protein S2 pseudogene (NCBI)
665237	1.50095	0.000193789	0.006095	Rpsa-ps1	EG665237;Rpsa-ps1;Gm7549	ribosomal protein SA, pseudogene 1 (NCBI)
665412	1.5948	0.000151163	0.0050995	Rpsa-ps9	OTTMUSG00000011645;Rpsa-ps9;Gm13374	ribosomal protein SA, pseudogene 9 (NCBI)
665596	-1.66512	0.00139515	0.0282808	Hist1h2bq	OTTMUSG00000013203;Gm13646;Hist1h2bq	histone cluster 1, H2bq (NCBI)
665622	-1.69981	0.00112925	0.0241269	Hist1h2br	;Hist1h2br; LOC665622;Gm11277;OTTMUSG00000000449;Hist1h2bb; OTTMUSG00000013203;Hist1h2bc; Hist1h2bq; Hist1h2br;mCG_50238	Core component of nucleosome. Nucleosomes wrap and compact DNA into chromatin, limiting DNA accessibility to the cellular machineries which require DNA as a template. Histones thereby play a central role in transcription regulation, DNA repair, DNA replication and chromosomal stability. DNA accessibility is regulated via a complex set of post-translational modifications of histones, also called h…
665813	1.59094	8.9038e-06	0.000685843	Rpl19-ps7	Gm7801;EG665813;Rpl19-ps7	ribosomal protein L19, pseudogene 7 (NCBI)
665823	1.60701	5.4942e-05	0.00240864	Gm7808	EG665823;Gm7808	ubiquitin A-52 residue ribosomal protein fusion product 1 pseudogene (NCBI)
665964	1.55388	3.5901e-06	0.000354824	Gm7866	Gm7866;EG665964	predicted gene 7866 (NCBI)
666274	1.6151	4.251e-07	0.000114304	Rps10-ps2	Gm8017;Rps10-ps2;EG666274	ribosomal protein S10, pseudogene 2 (NCBI)
666385	2.48393	0.00253737	0.044038	Gm8075	Gm8075;EG666385	predicted gene 8075 (NCBI)
666403	1.67932	1.99228e-05	0.00119076	Gm12091	Gm12091;OTTMUSG00000005333	ribosomal protein S2 pseudogene (NCBI)
666669	1.51113	6.892e-07	0.000142343	Gm8226	Gm8226;EG666669	ribosomal protein L7A pseudogene (NCBI)
666711	1.54824	0.00113291	0.0241498	Gm8249	EG666711;Gm8249	predicted gene 8249 (NCBI)
666750	-1.70365	0.00209167	0.0378211	Gm8271	100041836;Gm8271;EG666750	predicted gene 8271 (NCBI)
666753	1.50407	0.000735572	0.0173073	Gm8274	EG666753;Gm8274	predicted gene 8274 (NCBI)
666756	1.64961	2.745e-06	0.000305533	Gm8276	Gm8276;EG666756	poly(A) binding protein, cytoplasmic 1 pseudogene (NCBI)
666774	1.51296	0.000500374	0.0128644	Rpsa-ps12	OTTMUSG00000010956;Rpsa-ps12;Gm13208	ribosomal protein SA, pseudogene 12 (NCBI)
666918	-1.64106	0.00202941	0.0371286	Gm8362	Gm8362;EG666918	predicted gene 8362 (NCBI)
667003	1.50903	0.000678902	0.0162831	Gm11675	OTTMUSG00000003239;Gm11675	eukaryotic translation elongation factor 1 delta (guanine nucleotide exchange protein) pseudogene (NCBI)
667216	1.65075	0.000148213	0.00502733	Gm8520	Gm8520;EG667216	ribosomal protein S2 pseudogene (NCBI)
667231	1.52692	3.6078e-06	0.000354824	Gm8527	Gm8527;EG667231	predicted gene 8527 (NCBI)
667279	1.53834	1.4374e-06	0.000214699	Rps2-ps10	EG667279;Rps2-ps10;Gm8553	ribosomal protein S2, pseudogene 10 (NCBI)
667618	1.53063	1.4438e-06	0.000214699	Gm8730	EG667618;Gm8730	ribosomal protein, large, P0 pseudogene (NCBI)
667846	1.62408	2.1137e-06	0.000269106	Gm8841	EG667846;Gm8841	predicted gene 8841 (NCBI)
667937	1.70187	2.29402e-05	0.00131609	Gm8885	EG667937;Gm8885	ribosomal protein L15 pseudogene (NCBI)
668071	1.63142	0.00237166	0.0418632	Gm8960	Gm8960;EG668071	ribosomal protein S3A pseudogene (NCBI)
668457	1.58983	1.9913e-06	0.000257986	Rps10-ps1	EG668457;Rps10-ps1;Gm9180	ribosomal protein S10, pseudogene 1 (NCBI)
668579	1.95596	5.7423e-06	0.000494157	Cd9-ps	Cd9-ps	Cd9 antigen, pseudogene (NCBI)
668668	1.54074	4.7701e-06	0.000426282	Gm9294	EG668668;Gm9294	ribosomal protein S4, X-linked pseudogene (NCBI)
668724	1.57066	2.7014e-06	0.000303119	Gm9320	Gm9320;EG668724	ribosomal protein S24 pseudogene (NCBI)
668840	1.50538	0.000245638	0.00731719	Rpl7a-ps7	Rpl7a-ps7;Gm9394;EG668840	ribosomal protein L7A, pseudogene 7 (NCBI)
668844	1.56442	4.75959e-05	0.0021791	Gm9396	EG668844;Gm9396	predicted gene 9396 (NCBI)
672959	1.52454	2.6877e-06	0.000303119	Rps12l1	Rps12-ps8;OTTMUSG00000027340;Rps12l1;Gm15887	ribosomal protein S12-like 1 (NCBI)
674228	1.54208	6.0361e-06	0.000514674	Gm9616	Gm9616	ribosomal protein S4, X-linked pseudogene (NCBI)
676984	1.56225	4.44954e-05	0.0021099	Gm9701	Gm9701	predicted gene 9701 (NCBI)
777648	3.69961	0	0	Ighj1	Ighj1;Gm16878	immunoglobulin heavy joining 1 (NCBI)
777655	3.12233	1.40453e-05	0.000919275	Ighj3	Gm16843;Ighj3	immunoglobulin heavy joining 3 (NCBI)
791293	1.63935	3.995e-07	0.000110834	Gm9948	mCG_147264;Gm9948;ENSMUSG00000054546	predicted gene 9948 (NCBI)
791346	4.88675	0.00121585	0.0255947	Gm10118	ENSMUSG00000062561;mCG_148093;Gm10118	predicted gene 10118 (NCBI)
100034727	1.52798	1.2639e-06	0.000200798	Rps12-ps3	Gm10195;ENSMUSG00000067038;Rps12-ps3	ribosomal protein S12, pseudogene 3 (NCBI)
100034728	1.51454	1.0038e-06	0.000178445	Rps12-ps4	Rps12-ps4;Gm1970	ribosomal protein S12, pseudogene 4 (NCBI)
100038460	1.64276	7.5753e-06	0.000617414	Gm10677	Gm10677;ENSMUSG00000074363	predicted gene 10677 (NCBI)
100038528	1.92669	0.000409742	0.0110062	Gm10851	ENSMUSG00000075530;Gm10851	predicted gene 10851 (NCBI)
100039182	2.51512	0.000226148	0.00681301	Gm16505	Gm16505;ENSMUSG00000071554	predicted gene 16505 (NCBI)
100039422	1.56686	3.22301e-05	0.00167813	Gm2225	Gm2225	predicted gene 2225 (NCBI)
100039571	1.50799	2.5448e-05	0.00139922	Gm10335	Gm10335;ENSMUSG00000071532	ribosomal protein L23A pseudogene (NCBI)
100039674	2.00225	0.000476731	0.0124284	Gm10634	Gm10634;ENSMUSG00000074149	predicted gene 10634 (NCBI)
100039695	1.53967	1.97503e-05	0.00118425	Rpl19-ps1	Rpl19-ps1;Gm15424;ENSMUSG00000064281;OTTMUSG00000021592	ribosomal protein L19, pseudogene 1 (NCBI)
100039740	1.60367	1.9986e-06	0.000257986	Gm10260	Gm10260;ENSMUSG00000069117	ribosomal protein S18 pseudogene (NCBI)
100040021	1.6334	7.68e-08	3.80816e-05	Rpl9-ps7	Gm9822;ENSMUSG00000047965;Rpl9-ps7	ribosomal protein L9, pseudogene 7 (NCBI)
100040109	1.54315	4.92597e-05	0.00222867	Gm2606	Gm2606	glyceraldehyde-3-phosphate dehydrogenase pseudogene (NCBI)
100040209	1.56659	0.000145765	0.00498557	Gm15652	Gm15652;OTTMUSG00000024869	predicted gene 15652 (NCBI)
100040331	1.54904	4.25479e-05	0.00205908	Rpl36a-ps2	Rpl36a-ps2;Gm2718	ribosomal protein 36A, pseudogene 2 (NCBI)
100040543	1.63311	7.18755e-05	0.00287936	Gm2830	Gm2830;Gm16247;OTTMUSG00000032655	predicted gene 2830 (NCBI)
100040633	1.54529	2.74739e-05	0.00148888	Rpsa-ps10	Rpsa-ps10;Gm9819;ENSMUSG00000047676	ribosomal protein SA, pseudogene 10 (NCBI)
100040690	2.3989	0.00268525	0.0459608	Gm13263	Gm13263;OTTMUSG00000011199;Gm2909	ATP synthase, H+ transporting, mitochondrial F1 complex, gamma polypeptide 1 pseudogene (NCBI)
100040745	1.53834	8.457e-07	0.000163749	Rpl17-ps3	Gm10164;ENSMUSG00000066475;Rpl17-ps3	ribosomal protein L17, pseudogene 3 (NCBI)
100040906	-1.86687	8.169e-07	0.000159837	Gm3033	ENSMUSG00000079398;Gm3033	alpha28-takusan pseudogene (NCBI)
100041163	1.53036	3.2038e-05	0.00167282	Rpl23a-ps3	Rpl23a-ps3;Gm3174	ribosomal protein L23A, pseudogene 3 (NCBI)
100041279	-1.52111	0.000116099	0.00419622	Gm3248	Gm3248	predicted gene 3248 (NCBI)
100041817	-1.53435	3.3829e-06	0.000343614	Gm3526	100041447;ENSMUSG00000079377;Gm3526;Gm3344	predicted gene 3526 (NCBI)
100041825	-1.73132	2.6709e-05	0.00145166	Gm3537	100041836;Gm3532;Gm3537	predicted gene 3537 (NCBI)
100041840	-1.72892	9.05301e-05	0.00344831	Gm10408	Gm2971;Gm10408;ENSMUSG00000072739;100040797	predicted gene 10408 (NCBI)
100041864	1.51848	4.3605e-06	0.000401252	Gm3552	Gm3552	predicted gene 3552 (NCBI)
100042008	1.52692	4.9912e-06	0.000437625	Gm9794	ENSMUSG00000044965;Gm9794	predicted pseudogene 9794 (NCBI)
100042312	-1.54743	2.8782e-05	0.0015443	Gm10128	Gm10128;ENSMUSG00000063277	alpha-takusan pseudogene (NCBI)
100042791	1.5753	3.1132e-06	0.000323286	Rps18-ps3	Rps18-ps3;ENSMUSG00000057657;Gm10027	ribosomal protein S18, pseudogene 3 (NCBI)
100042823	1.55577	3.1e-07	9.14648e-05	Rpl9-ps6	ENSMUSG00000062456;Gm10117;Rpl9-ps6	ribosomal protein L9, pseudogene 6 (NCBI)
100042832	1.59314	2.65e-07	8.2097e-05	Rpl9-ps4	Rpl9-ps4;ENSMUSG00000071269;Gm10321	ribosomal protein L9, pseudogene 4 (NCBI)
100042866	1.51191	9.4538e-06	0.000705739	Rps25-ps1	Rps25-ps1;Gm10206;ENSMUSG00000067344	ribosomal protein S25, pseudogene 1 (NCBI)
100042880	1.62549	1.1291e-06	0.000194918	Gm10294	ENSMUSG00000070510;Gm10294	Protein with very strong similarity to rat Rpl17, which is a putative structural constituent of ribosome that may play a role in translation (BKL)
100043641	2.61059	0.000518582	0.0132047	Gm12502	OTTMUSG00000007196;Gm12502	predicted gene 12502 (NCBI)
100043676	1.69599	0.000549658	0.013788	Gm4583	100043676;Gm4583	predicted gene 4583 (NCBI)
100043695	1.57666	1.26326e-05	0.00086329	Gm15483	OTTMUSG00000022580;Gm15483	predicted gene 15483 (NCBI)
100043712	1.60979	2.8829e-05	0.0015443	Gm9844	ENSMUSG00000050347;Gm9844	thymosin, beta 10 pseudogene (NCBI)
100043752	1.54609	1.2144e-06	0.000199763	Rps2-ps6	Gm16408;EG628962;Rps2-ps6	ribosomal protein S2, pseudogene 6 (NCBI)
100043787	1.54341	1.57638e-05	0.00099328	Rpl36a-ps1	Gm10077;ENSMUSG00000060377;Rpl36a-ps1	ribosomal protein L36A, pseudogene 1 (NCBI)
100043872	1.51769	2.6964e-06	0.000303119	Gm10166	ENSMUSG00000066543;Gm10166	Protein with very strong similarity to rat Rpl17, which is a putative structural constituent of ribosome that may play a role in translation (BKL)
100044627	1.52269	2.41379e-05	0.00135143	LOC100044627	LOC100044627	60S ribosomal protein L23-like (NCBI)
100048312	-1.53461	0.00298666	0.0496565	Gm17788	Gm17788	tripartite motif-containing protein 30-like (NCBI)
100188958	1.71966	0.00204736	0.0373835	Gm15824	Gm15824;OTTMUSG00000026477	predicted gene 15824 (NCBI)
100384882	1.53169	2.187e-07	7.52814e-05	Gm17828	Gm17828	ribosomal protein L7A pseudogene (NCBI)
100416307	1.92469	0.00108319	0.0234696	Gm18025	Gm18025	ribosomal protein S2 pseudogene (NCBI)
100416382	2.30877	0.00220853	0.0394164	Gm18087	Gm18087	ribosomal protein S3 pseudogene (NCBI)
100417274	1.89261	1.739e-07	6.33814e-05	Gm15013	EG546380;OTTMUSG00000018736;Gm15013	ribosomal protein S4, X-linked pseudogene (NCBI)
100417366	-1.91405	0.0012682	0.0263979	Gm18565	Gm18565	ubiquitin specific peptidase 7 pseudogene (NCBI)
100417368	-2.28014	0.000445671	0.011784	Gm18567	Gm18567	ubiquitin specific peptidase 7 pseudogene (NCBI)
100417369	-1.96343	2.5522e-05	0.00139922	Gm18568	Gm18568	ubiquitin specific peptidase 7 pseudogene (NCBI)
100417372	-2.13669	0.000129544	0.00454334	Gm18571	Gm18571	ubiquitin specific peptidase 7 pseudogene (NCBI)
100417374	-1.83862	0.000197744	0.00616721	Gm18573	Gm18573	ubiquitin specific peptidase 7 pseudogene (NCBI)
100417375	-1.96105	2.94219e-05	0.00156354	Gm18574	Gm18574	ubiquitin specific peptidase 7 pseudogene (NCBI)
100417376	-1.94177	4.96741e-05	0.00224112	Gm18575	Gm18575	ubiquitin specific peptidase 7 pseudogene (NCBI)
100417378	-1.65448	0.00108333	0.0234696	Gm18577	Gm18577	ubiquitin specific peptidase 7 pseudogene (NCBI)
100417758	-1.80892	7.6331e-05	0.00301881	Gm17222	Gm17222	esterase D/formylglutathione hydrolase pseudogene (NCBI)
100417763	-1.64163	0.000681959	0.0163193	Gm3170	Gm3170;100041158;Gm17144	esterase D/formylglutathione hydrolase pseudogene (NCBI)
100417764	-1.63142	0.00206853	0.0376221	Gm17046	Gm17046	esterase D/formylglutathione hydrolase pseudogene (NCBI)
100417765	-1.68223	0.000671709	0.0161523	Gm17048	Gm17048	esterase D/formylglutathione hydrolase pseudogene (NCBI)
100417767	-1.62211	0.0014318	0.0288917	Gm3348	Gm17128;Gm17050;Gm3348;100041456	esterase D/formylglutathione hydrolase pseudogene (NCBI)
100417768	-1.79269	0.000193325	0.00609072	Gm17121	Gm17121	esterase D/formylglutathione hydrolase pseudogene (NCBI)
100502780	1.61426	7.72085e-05	0.00304058	Gm19366	Gm19366	ribosomal protein L39 pseudogene (NCBI)
100502808	2.98426	0.0024249	0.0424826	Gm19386	Gm19386	predicted gene, 19386 (NCBI)
100502994	-2.48608	0.0020821	0.0377581	Gm19493	Gm19493	zinc finger and SCAN domain-containing protein 10-like (NCBI)
100503211	1.51742	9.267e-07	0.00017055	Rps12-ps9	Gm10279;ENSMUSG00000069862;Rps12-ps9	ribosomal protein S12, pseudogene 9 (NCBI)
100503465	-3.69577	4.90088e-05	0.00222732	Gm19708	Gm19708	predicted gene, 19708 (NCBI)
100503815	1.57995	1.93066e-05	0.00116896	Rpl39-ps	OTTMUSG00000021760;Gm15430;Rpl39-ps;ENSMUSG00000036305	ribosomal protein L39, pseudogene (NCBI)
100503907	1.63	6.10791e-05	0.00256864	Gm19955	Gm19955	predicted gene, 19955 (NCBI)
100504175	1.67757	4.33714e-05	0.00208857	Gm20100	Gm20100	predicted gene, 20100 (NCBI)
100504230	1.95088	1e-10	3.7176e-07	AU020206	AU020206	expressed sequence AU020206 (NCBI)
100504267	-1.7723	0.000339739	0.00951063	Trp53cor1	Trp53cor1;Gm16197;OTTMUSG00000031656	tumor protein p53 pathway corepressor 1 (NCBI)
100628624	1.77046	0.00169683	0.0323519	Mir3971	mmu-mir-3971;Mir3971;mu-mir-3971	microRNA 3971 (NCBI)
100862151	1.81331	0.000185973	0.00593963	LOC100862151	LOC100862151	uncharacterized LOC100862151 (NCBI)
100862455	1.52296	2.3875e-05	0.00134481	LOC100862455	LOC100862455	60S ribosomal protein L23-like (NCBI)
101055663	1.95867	0.00110118	0.0237457	LOC101055663	LOC101055663	nuclear autoantigen Sp-100-like (NCBI)
101055754	-1.58736	1.143e-06	0.000194918	LOC101055754	LOC101055754	uncharacterized LOC101055754 (NCBI)
101055889	-1.55604	0.000714275	0.0169133	LOC101055889	LOC101055889	uncharacterized LOC101055889 (NCBI)
101056029	1.602	4.448e-07	0.000114304	LOC101056029	LOC101056029	60S ribosomal protein L9-like (NCBI)
101056064	-1.59701	6.37463e-05	0.00263492	LOC101056064	LOC101056064	uncharacterized LOC101056064 (NCBI)

## Sheet: Month 4
Entrez	foldchange	pvalue	FDR	GeneSymbol	Aliases	Description
11307	1.87081	1.69e-08	5.79589e-07	Abcg1	Abc8;White; Wht1;mCG_14574;Abcg1;AW413978	ATP-binding cassette subfamily G member 1, a sterol-transporting ATPase that regulates TCR signaling, Th2 immune response, and insulin secretion; human ABCG1 is associated with Tangier disease, diabetes, insulinoma, and pulmonary alveolar proteinosis (BKL)
11425	8.25156	7e-10	4.98529e-08	Apoc4	Apoc4;Acl	Apolipoprotein C-IV, a putative lipid transporter that plays a role in lipoprotein metabolism; human APOC4 is associated with familial chylomicronemia and coronary heart disease (BKL)
11433	3.13906	0.000141156	0.00131784	Acp5	TRACP;Acp5;TRAP;T5ap; Trap	Acid phosphatase 5 tartrate resistant, an iron ion transmembrane transporter that acts in dephosphorylation; human ACP5 is associated with rheumatoid arthritis, osteopetrosis, pseudohypoparathyroidism, kidney failure, bone and several other neoplasms (BKL)
11481	-1.57789	0.00251994	0.0149174	Acvr2b	Acvr2b;ActRIIB	Activin receptor-IIB, acts in determination of left-right symmetry, regulates muscle and cardio-septum development; human ACVR2B is associated with situs inversus and adenocortical and ovarian neoplasms (BKL)
11486	-1.68529	0.00385544	0.0211401	Ada	Ada;mCG_5441	Adenosine deaminase, catalyzes the hydrolysis of adenosine to inosine, acts in apoptosis, telomerase activity, organ development, and immunity; human ADA is associated with AIDS, arthritis, Graves disease, tuberculosis, and several cancers (BKL)
11488	-4.02317	0.00670181	0.0326365	Adam11	Adam11;AW060611;mCG_7457;Mdc	A disintegrin and metalloprotease domain 11, member of the ADAM family of disintegrin domain-containing zinc metalloproteases that may function as an integrin ligand, required for proper responses to chemically-induced pain (BKL)
11514	-2.55679	1.952e-07	4.57551e-06	Adcy8	Adcy8;AW060868;AC8	Adenylyl cyclase 8, plays a role in cAMP-mediated signaling, regulates MAPK activity and heart contraction, involved in response to ethanol and calcium ion; human ADCY8 is associated with alcoholism and bipolar disorder (BKL)
11520	1.63694	0.000631381	0.00470574	Plin2	Adrp;ADPH;AA407157;Plin2;Adfp; Adrp	Perilipin 2, acts in fatty acid transport, insulin secretion, IL-6 and TNF production, and inflammation; human PLIN2 is associated with renal cell carcinoma, fatty liver, and carotid artery diseases (BKL)
11551	-3.74163	6.53e-08	1.77456e-06	Adra2a	alpha2-C10;AW122659;Adra-2;alpha2A;alpha2A-AR;alpha(2A)AR;Adra-2a;Adra2a	Adrenergic receptor alpha 2a, a GPCR that acts in dopamine secretion, calcium ion transport, heart contraction, neuron differentiation, behavior, and memory; human ADRA2A is associated with hyperuricemia, depression, schizophrenia, and diabetes type-2 (BKL)
11555	-1.73187	3.36e-08	1.03062e-06	Adrb2	Adrb2;Gpcr7;Badm;Adrb2r;Adrb-2	Adrenergic beta-2 receptor surface, an adenylyl cyclase activator that acts in GPCR pathway, glucose and lipid metabolism, apoptosis, vasodilation, and immunity; human ADRB2 is associated with Alzheimer disease, diabetes, asthma, and cardiac disorders (BKL)
11565	5.93124	0	0	Adssl1	mCG_15400;Adss1;AI528595;Adssl1;Adss	Adenylosuccinate synthase like 1, exhibits protein homodimerization activity, may play a role in AMP biosynthetic process, muscle contraction, and generation of precursor metabolites and energy (BKL)
11576	1.87428	0.0005347	0.00407336	Afp	Afp	Alpha-fetoprotein, acts in TNF biosynthesis, apoptosis, embryo development, and angiogenesis; human AFP is associated with Down syndrome, Fanconi anemia, Barrett esophagus, liver cirrhosis, cerebellar ataxia, ovarian cancer, and several other neoplasms (BKL)
11605	4.46812	0	0	Gla	Gla;Ags	Galactosidase alpha, plays a role in glycosphingolipid and glucose 6-phosphate metabolism, blood circulation, and antigen processing and presentation; human GLA is associated with Parkinson disease and Fabry disease (BKL)
11615	1.94576	3.80439e-05	0.000439503	Gm4737	AL024110;ENSMUSG00000048087;EG11615;Gm4737	Adenosylhomocysteinase, plays a role in S-adenosylhomocysteine catabolism, apoptosis, and T-cell mediated immunity, regulates myc-induced mRNA cap methylation, protein synthesis, and cell proliferation; human AHCY is associated with hypermethioninemia (BKL)
11639	4.19111	0.00275619	0.0160602	Ak4	Ak-3;D4Ertd274e;Ak3l1; Ak3l1;Ak4;Ak-4;Ak3; Ak3b	Adenylate kinase 4, regulates cell death via release of cytochrome c, acts in cell proliferation, may play a role in neuron development and nucleotide metabolism; mRNA is upregulated in mouse model of amyotrophic sclerosis (BKL)
11640	1.54257	0.00249377	0.0147981	Akap1	C76494;AKAP121;C81186;Akap;Akap1;DAKAP1;AKAP84;S-AKAP84	A-kinase anchor protein 1, a protein phosphatase regulator that acts in mitotic nuclear envelope reassembly, oocyte maturation, and protein localization, regulates cardiac muscle hypertrophy, protein amino acid dephosphorylation, and lipid metabolism (BKL)
11658	3.00355	1.66e-08	5.71409e-07	Alcam	CD166;AI853494;Alcam;DM-GRASP;MuSC;SC1;BEN;musc	Activated leukocyte cell adhesion molecule, a metalloenzyme regulator that acts in heterophilic cell-cell adhesion, retinal ganglion cell axon guidance, and monocyte migration; human ALCAM is associated with cervical, breast, and thyroid cancers (BKL)
11674	2.27837	0	0	Aldoa	Aldoa;Aldo1;Aldo-1;mCG_22383	Aldolase A fructose-bisphosphate, acts in myogenesis, glycolysis, lamellipodium assembly, and regulation of cell migration; human ALDOA is associated with anemia, rhabdomyolysis, Alzheimer disease, and lung cancer (BKL)
11690	-1.53617	2.43e-08	7.81468e-07	Alox5ap	Alox5ap;Flap	Arachidonate 5-lipoxygenase-activating protein, acts in leukotriene biosynthesis, inflammatory response, and behavioral response to pain; human ALOX5AP is associated with atherosclerosis and ischemia (BKL)
11732	6.53566	0	0	Ank	mCG_9599;mKIAA1581;Ank;D15Ertd221e;Ankh;ank	Ankylosis progressive homolog, phosphate transmembrane transporter that regulates osteoclast and erythrocyte differentiation, acts in bone mineralization and cementum apposition; human ANKH is associated with mental retardation and ankylosis (BKL)
11739	1.55977	1.9531e-06	3.3491e-05	Slc25a4	Slc25a4; Ant1;Ant1;AU019225;Anc1	Solute carrier family 25 member 4, an ATP-ADP antiporter that regulates mitochondrial function and apoptosis; human SLC25A4 is associated with ophthalmoplegia, cardiomyopathy, facioscapulohumeral muscular dystrophy, and Sengers syndrome (BKL)
11745	2.75172	0	0	Anxa3	Anx3;Anxa3	Annexin A3, a Ca2+ dependent phospholipid binding protein that regulates phospholipase A2 activity, endothelial cell migration, angiogenesis, and phagocytosis; human ANXA3 is associated with myocardial infarction and prostate cancer (BKL)
11746	1.67018	7.6e-09	2.98666e-07	Anxa4	AW106930;Anxa4;AIV;Xanx-4;Anx4;AI265406	Annexin A4, a calcium-dependent protein kinase inhibitor that acts in endocytosis; human ANXA4 is associated in alcoholism, antiphospholipid syndrome, heart diseases, systemic lupus erythematosus, pancreatic and several other neoplasms (BKL)
11747	3.07304	1e-10	1.05017e-08	Anxa5	R74653;Anx5;Anxa5	Annexin A5, a calcium channel that acts in GPCR pathway, apoptosis, hemostasis, blood coagulation, and cell migration; human ANXA5 is associated with diabetes, heart failure, arthritis, antiphospholipid syndrome, and squamous cell carcinoma (BKL)
11758	1.54506	0.00487219	0.0253681	Prdx6	ORF06;Prdx6-rs3;Brp-12; Prdx5;9430088D19Rik;Aop2;NSGP;Prdx5;Lvtw-4;CP-3;Ltw4;aiPLA2; Ltw4;Aop2-rs3;mKIAA0106;Prdx6;Ltw-4;CC26;NSGPx;AA690119;1-cysPrx;GPx	Peroxiredoxin 6, a calcium-independent phospholipase A2 that regulates acute and chronic inflammation, ROS metabolism, apoptosis, and cell proliferation, acts in skin morphogenesis and lipid metabolism; human PRDX6 is associated with tongue cancer (BKL)
11787	2.36253	1e-09	6.45417e-08	Apbb2	Zfra;Apbb2;FE65L1;TR2L;Rirl1;2310007D03Rik	Amyloid beta A4 precursor protein binding family B member 2, binds the cytoplasmic tail of amyloid precursor protein (App), regulates apoptosis; human APBB2 gene SNP correlates with late onset, and perhaps sporadic, Alzheimer disease (BKL)
11790	2.49147	6.43e-08	1.75508e-06	Speg	mKIAA1297;D1Bwg1450e;BPEG;Speg;AW125581;Apeg1;SPEGalpha;SPEGbeta; Kiaa1297	SPEG complex locus, plays a role in regulation of cardiomyocyte development, cardiac myofibril organization, and cardiac function; gene mutation is associated with dilated cardiomyopathy (BKL)
11799	2.13613	0.000705587	0.00515495	Birc5	Birc5;survivin40;Api4;Tiap; Iap4;AAC-11;TIAP;mCG_19311	Baculoviral IAP repeat containing 5, a kinase activator that acts in G2-M cell cycle transition, microtubule polymerization, and antiapoptosis; human BIRC5 is associated with endometriosis, pheochromocytoma, psoriasis, and skin and many other neoplasms (BKL)
11804	2.1253	0	0	Aplp2	Cdebp;APLP2;APLP-2;AI790698;mCG_14974;Aplp2	Amyloid-like protein 2, a transcription regulator that binds to MHC class I, acts in fertilization, embryonic development, DNA replication, keratinocyte proliferation, and synaptic transmission; human APLP2 is upregulated in Alzheimer disease (BKL)
11807	-2.11893	9.74e-08	2.52859e-06	Apoa2	Alp-2;Hdl-1;Apoa-2;ApoAII;ApoA-II;Apoa2	Apolipoprotein A-II, a lipid and cholesterol transporter that regulates lipoprotein metabolism; human APOA2 is associated with amyloid neuropathies, Parkinson disease, hyperlipidemia, diabetes, kidney disease, and amyloidosis (BKL)
11810	1.74674	6.09e-08	1.67954e-06	Apobec1	Apobec1;mCG_132204;Cdar1	Apolipoprotein B mRNA editing enzyme catalytic polypeptide 1, a cytidine deaminase that play a role in mRNA editing, ribonucleoprotein complex assembly, and lipid metabolism; human APOBEC1 mRNA expression correlates with colonic neoplasms and neurofibroma (BKL)
11811	-2.23664	0.000439476	0.00345696	Apobec2	Arp1;Apobec2	Apolipoprotein B mRNA editing enzyme catalytic polypeptide-like 2, a cytidine deaminase that acts in mRNA modification process, muscle development, and maintenance of fiber-type ratios; human APOBEC2 mRNA is associated with immunoglobulin A nephropathy (BKL)
11812	15.1789	0	0	Apoc1	Apoc1;Apoc1b;ApoC-IB;Apo-CIB	Apolipoprotein C-I, a lipid transporter that regulates triglyceride and cholesterol level; human APOC1 is associated with Alzheimer disease, polycystic ovary syndrome, diabetic nephropathies, psoriasis, and hyperlipoproteinemia (BKL)
11813	8.16244	3.5e-09	1.65542e-07	Apoc2	mCG_4888;Apoc2	Apolipoprotein C-II, a lipoprotein lipase activator that acts in lipid metabolism; human APOC2 is associated with hypobetalipoproteinemia, coronary heart disease, chylomicronemia syndrome, hypertriglyceridemia, and Alzheimer disease (BKL)
11816	7.68653	0	0	Apoe	mCG_4867;AI255918;Apoe	Apolipoprotein E, a lipid transporter that plays a role in cholesterol metabolism, cell proliferation, and musculoskeletal movement; human APOE is associated with Alzheimer disease, carotid artery diseases, diabetic angiopathies, and amnesia (BKL)
11821	1.84293	1.95965e-05	0.000249152	Aprt	C85684;Aprt	Adenine phosphoribosyltransferase, catalyzes the formation of AMP and inorganic pyrophosphate from adenine and 5-phosphoribosyl-1-pyrophosphate; human APRT is associated with kidney calculi and lithiasis (BKL)
11837	2.19669	1e-10	1.05017e-08	Rplp0	Rplp0;L10E;mCG_17387;Arbp;36B4	Ribosomal protein large P0, a structural constituent of ribosome that may act in translation and apoptosis; human RPLP0 is associated with systemic lupus erythematosus and hepatocellular, colon, breast, and endometrioid cancers (BKL)
11853	2.64146	5.3635e-06	8.1215e-05	Rhoc	Arhc;Rhoc;AI324259;Arh9	Ras homolog gene family member C, promotes actin cytoskeleton reorganization, regulates cell shape; human RHOC is associated with hepatocellular and non-small-cell lung carcinomas and breast, pancreatic, and stomach neoplasms (BKL)
11864	2.2084	1.27773e-05	0.000171856	Arnt2	Hif-2b;mKIAA0307;Arnt2;Kiaa0307;bHLHe1	Aryl hydrocarbon receptor nuclear translocator 2, a bHLH transcription factor that acts in protein heterodimerization, regulates glycolytic signaling and metabolic processes, involved in neuron development in hypothalamus and kidney development (BKL)
11867	1.7699	9.9e-09	3.67308e-07	Arpc1b	SOP2Hs;AA408534;p41-ARC;AA408064;Arpc1b;L72;AW208418;AA571392;AF007010;41kDa	Protein with high similarity to actin related protein 23 complex subunit 1A (human ARPC1A), contains five WD domain G-beta repeat (BKL)
11898	3.86911	2e-10	1.90646e-08	Ass1	fold;ASS;AA408052;mCG_19004;Ass;Ass1;Ass-1	Argininosuccinate synthetase 1, regulates autophagy, cell death, and blood pressure, plays a role in citrulline metabolism and nitric oxide biosynthesis; human ASS1 is associated with citrullinemia, hyperammonemia, and ovarian and pancreatic cancer (BKL)
11906	-1.50316	6.666e-07	1.33234e-05	Zfhx3	mKIAA4228;mKIAA4228;A230102L03Rik;Atbf1;WBP9;Zfhx3	Zinc finger homeobox 3, a transcription factor that acts in JAK-STAT cascade, cell proliferation, apoptosis, neurogenesis, and skeletal muscle development; human ZFHX3 is associated with atrial fibrillation, stroke, and prostate cancer (BKL)
11927	2.78627	1.5e-09	8.71312e-08	Atox1	Atox1;Atx1;AI256639	ATX1 antioxidant protein 1 homolog, a copper chaperone and transcription factor that acts in cellular cation and glucose homeostasis, regulates cell proliferation; human ATOX1 is associated with atherosclerosis and Wilson disease (BKL)
11928	1.71356	0	0	Atp1a1	Atpa-1;BC010319;Atp1a1	ATPase Na+-K+ transporting alpha 1 polypeptide, a signal transducer and an ATPase that acts in potassium ion transport and Ca2+ homeostasis, regulates heart contraction and blood pressure; human ATP1A1 is associated with Alzheimer disease and hypertension (BKL)
11933	1.53581	1.656e-07	4.00283e-06	Atp1b3	mCG_21656;Atp1b3;AW212096;AI664000;AA409958	Na K ATPase beta 3 subunit, may play a role in potassium and sodium ion transport (BKL)
11936	2.64451	0.00383327	0.0210537	Fxyd2	Atp1c;mCG_4536;Fxyd2; Atp1g1;Atp1g1	FXYD domain-containing ion transport regulator 2, a sodium-potassium exchanging ATPase that plays a role in hyperosmotic response; human FXYD2 is associated with renal hypomagnesaemia (BKL)
11951	1.80542	1.05704e-05	0.000147068	Atp5g1	Atp5g1	ATP synthase H+ transporting mitochondrial F0 complex subunit C1 (subunit 9), involved in cold acclimation, may play role in ATP biosynthesis (BKL)
11958	1.51327	0.00180658	0.0113487	Atp5k	Lfm1;mCG_13600;Atp5k;Lfm1;Atp5i; Lfm-1;2610008D24Rik	ATP synthase H+ transporting mitochondrial F1F0 complex subunit e, involved in cellular response to nutrient; human ATP5I is associated with hepatocellular carcinoma (BKL)
11964	1.68802	1.8e-08	6.10555e-07	Atp6v1a	AI647066; Atp6a2;VPP2;Atp6a2;Atp6a1;VA68;Atp6v1a1; Atp6v1a1;Atp6v1a	Protein with strong similarity to C. elegans PHI-51, which acts in reproduction and embryogenesis, member of the ATP synthase alpha or beta family, contains ATP synthase alpha or beta family beta-barrel and subunit alpha and beta C-terminal domains (BKL)
11966	1.60845	5.114e-07	1.05621e-05	Atp6v1b2	Atp6v1b2;R74844; Vat2;AI194269;HO57;Atp6b2;AI790362	V-ATPase B2 subunit, an H+-transporting ATPase that acts in maintenance of acid-base homeostasis and establishment of cell polarity, regulates bone resorption; human ATP6V1B2 is associated with spinal muscular atrophy (BKL)
11984	2.04769	1.68e-08	5.77224e-07	Atp6v0c	PL16;Atpl-rs1;Vma3;Atp6l;Atp6c;VATL;Atpl; Mvp; mCG_12839;Atp6v0c; Atpl;Atp6c2; Atp6l;mCG_121835	ATPase H+ transporting lysosomal 16kDa V0 subunit c, acts in endocytosis, neurotransmitter secretion, and cell communication, inhibits apoptosis, cell-matrix adhesion, and integrin biosynthesis; human ATP6V0C is associated with pancreatic ductal carcinoma (BKL)
11987	1.59844	6.33669e-05	0.000666213	Slc7a1	Atrc1;AI447493;Rev-1;4831426K01Rik;mCAT-1;Slc7a1;Cat1;Atrc-1;SLC7A1; Rec-1;Rec-1	Solute carrier family 7 member 1, a cationic amino acid transmembrane transporter that acts in the regulation of growth, myeloid cell differentiation, and nitric oxide biosynthetic process (BKL)
11988	3.18582	1.1713e-06	2.16638e-05	Slc7a2	Atrc2;Slc7a2; Tea;Tea;Cat2;AI158848	Solute carrier family 7 member 2, an arginine transmembrane transporter that induces nitric oxide synthesis, inhibits inflammatory response, regulates leukocyte activation; genetic knockout is associated with eosinophilia and neutrophilia (BKL)
12000	-1.92652	0.00133723	0.00883624	Avpr2	DI1;V2R;AVPR2;DIR;ADHR;V2r;ND1;Avpr2;mCG_8087;VPV2R	Arginine vasopressin type 2 receptor, a G protein-coupled receptor that regulates adenylyl cyclase activity, body fluid secretion, excretion, and blood pressure; human AVPR2 is associated with X-linked nephrogenic diabetes insipidus (BKL)
12010	1.78386	1.3e-09	7.87114e-08	B2m	Ly-m11;B2m;beta2-m;beta2m	Beta 2-microglobulin, acts in antigen processing and presentation, mating behavior, and chemotaxis, regulates IL-2 production; human B2M is associated with AIDS, Crohn Disease, Hemophilia A and B, nervous and digestive system diseases, and several cancers (BKL)
12017	1.72548	1.16e-07	2.93216e-06	Bag1	Bag1;BAG-1;Rap46	BCL2-associated athanogene 1, a receptor signaling protein that plays a role in antiapoptosis, protein folding, and inhibits cell proliferation; human BAG1 is associated with breast and colorectal neoplasms (BKL)
12035	-2.20025	0.00104903	0.00717943	Bcat1	Eca39;BCATc;Bcat1	Cytosolic branched-chain aminotransferase 1, transaminates branched-chain L-amino acids, acts in the regulation of cell proliferation, apoptosis, and neurotransmitter metabolism; human BCAT1 is associated with nonseminomas and nasopharyngeal carcinoma (BKL)
12043	2.33809	5.1e-09	2.17928e-07	Bcl2	mCG_128637;D630044D05Rik;Bcl-2;AW986256;D830018M01Rik;Bcl2;C430015F12Rik	B-cell lymphoma 2, regulates apoptosis, DNA repair, and cell cycle, acts in organ development; human BCL2 is associated with dysplastic nevus syndrome, psoriasis, B-cell lymphoma, and breast and several other cancers (BKL)
12044	3.52266	0	0	Bcl2a1a	Hbpa1;A1;Bfl-1; Bcl2a1a;Bcl2a1;Bcl2a1b;Bcl2a1a;Bcl2a1d; Bfl1;BB218357	B-cell leukemia-lymphoma 2 related protein A1a, plays a role in embryonic development, inflammatory response, cytochrome c release, and antiapoptosis; human BCL2A1 is associated with stomach neoplasms, and chronic B-cell and mantle-cell leukemias (BKL)
12045	3.85394	0	0	Bcl2a1b	A1-b;A1b;Bcl2a1b	B-cell leukemia-lymphoma 2 related protein A1b, member of the Bcl2 gene family, may carry out an antiapoptotic function in neutrophils, expression is upregulated in response to Toxoplasma gondii infection (BKL)
12047	2.52275	0	0	Bcl2a1d	A1-d;Bcl2a1d;A1d	B-cell leukemia-lymphoma 2 related protein A1d, a putative inhibitor of apoptosis whose expression is induced following infection with Toxoplasma gondii, member of the Bcl-2 family (BKL)
12048	1.57062	1.9607e-06	3.35903e-05	Bcl2l1	Bcl(X)L;BclX;Bcl2l;bcl-x;mCG_50852; Bclx;Bcl-XL;Bcl2l1;Bcl-Xs	Bcl2-like 1, a cation channel, acts in release of cytochrome c from mitochondria, regulates apoptosis, GTPase activity, and neurotransmitter secretion; human BCL2L1 is associated with Alzheimer disease, HIV infection, psoriasis, skin and several neoplasms (BKL)
12051	1.65137	0.0037718	0.0207919	Bcl3	AI528691;mCG_4860;Bcl3;Bcl-3	B cell CLL-lymphoma 3, a transcription cofactor that regulates NF-kappaB activity, acts in lymph node development, immune response, and antiapoptosis; human BCL3 is associated with breast cancer, leukemias and lymphomas, and familial form of cleft palate (BKL)
12053	1.83062	2.0787e-06	3.53512e-05	Bcl6	Bcl5;mCG_125078;Bcl-6;Bcl6	B-cell leukemia-lymphoma 6, a transcriptional repressor that acts in antiapoptosis, T-cell proliferation, interleukin production, and immune response; human BCL6 is associated with breast and skin neoplasms and follicular and non-Hodgkin lymphomas (BKL)
12070	2.03684	0.00252443	0.0149392	Ngfrap1	Nade;Gcap27;Ngfrap1;AL033356;Bex3;Nade;DXWsu67e	Nerve growth factor receptor (TNFRSF16) associated protein 1, involved in DNA fragmentation during apoptosis and caspase activation, promotes neuron apoptosis; human NGFRAP1 differential mRNA expression correlates with prostate cancer (BKL)
12091	2.61413	0	0	Glb1	Bge;AW125515; Glb-1;Glb1;Bgl-t;Bgl;Bgl-e;C130097A14Rik;Bgl-s;Bgt;Bgs	Galactosidase beta 1, a lysosomal enzyme that hydrolyzes the terminal beta-galactose from ganglioside, acts in elastic fiber assembly and CNS development; human GLB1 is associated with gangliosidoses, mucopolysaccharidosis, and Morquio B syndrome (BKL)
12111	-2.5562	0.00155002	0.00997981	Bgn	BG;SLRR1A;PG-S1;mCG_3250;Bgn;PGI;DSPG1	Biglycan, a structural constituent of the extracellular matrix that acts in collagen fibrillogenesis and muscle contraction; human BGN is associated with muscular dystrophy, Alzheimer disease, systemic lupus erythematosus, and coronary artery disease (BKL)
12122	-1.74513	8.54111e-05	0.000862838	Bid	Bid;AI875481;AU022477;2700049M22Rik	BH3 interacting domain death agonist, regulates caspase activation, cytochrome c release from mitochondria, apoptosis, and phagocytosis; human BID is associated with hepatocellular and prostate neoplasms (BKL)
12189	1.88862	0.00443908	0.0235764	Brca1	Brca1;BRCA1	Breast cancer 1, a transcriptional coactivator that acts in mitotic spindle assembly checkpoint, DNA repair, Tp53 mediated apoptosis, mammary gland development, and spermatogenesis; induced mutation causes ovarian hyperplasia (BKL)
12193	-1.69662	7.5903e-05	0.000778646	Zfp36l2	Zfp36l2;Brf2;ERF2; Tis11d;Tis11d	Zinc finger protein 36 C3H type-like 2, a putative transcription factor that acts in apoptosis, G1-S transition checkpoint, hemopoiesis, cell proliferation, and in utero embryonic development; human ZFP36L2 gene mutation is associated with leukemia (BKL)
12209	-3.16163	0.0115162	0.0496436	Brs3	Brs3;BRS-3	Bombesin-like receptor 3, activates MAPK activity, acts in insulin secretion, glucose homeostasis, behavior, and wound healing, regulates blood pressure and body size, may play a role in GPCR cascade, inflammatory response, and digestion (BKL)
12257	1.88252	3.32053e-05	0.00038923	Tspo	Tspo;IBP;mCG_49242;PBR;Bzrp; Mbr;Tspo1	Translocator protein, a benzodiazepine receptor that acts in steroid synthesis, cholesterol transport, neurotransmission, and behavior; human TSPO is associated with Alzheimer disease, schizophrenia, arthritis, sclerosis, and breast and other cancers (BKL)
12260	1.55581	4.2524e-06	6.65911e-05	C1qb	C1qb	Complement component 1 q subcomponent beta polypeptide, acts in cell proliferation and regulation of nitric oxide biosynthesis, upregulated in scrapie infection; human C1QB is associated with sporadic amyotrophic lateral sclerosis (BKL)
12261	1.58154	5.27987e-05	0.000575864	C1qbp	mCG_21176;C1qbp;HABP1;D11Wsu182e;Gc1qbp;gC1qBP;P32;AA407365;AA986492	Complement component 1 q subcomponent binding protein, a complement receptor that acts in sperm motility and phagocytosis, regulates mitochondrion organization, apoptosis, and cell proliferation; human C1QBP is associated with breast cancer (BKL)
12266	2.71823	7.9e-09	3.07208e-07	C3	ASP;Plp;C3;HSE-MSF;AI255234	Complement component 3, acts in innate immunity and complement activation through alternative pathway; human C3 is associated with schizophrenia, obesity, Alzheimer and Crohn diseases, anemia, arteriosclerosis, and HIV infection (BKL)
12267	2.30378	1e-10	1.05017e-08	C3ar1	mCG_132205;C3r1;C3ar1;HNFAG09;AZ3B;C3AR	Complement component 3a receptor 1, a GPCR that acts in elevation of cytosolic calcium ion concentration and chemotaxis; human C3AR1 is associated with asthma, Huntington disease, multiple sclerosis, meningitis, and skin diseases (BKL)
12286	1.81546	2.3e-09	1.21456e-07	Cacna1a	FHM;nmf352; Cacn3; Ccha1a;Ccha1a;la;Cacnl1a4;rkr; Cach4;tg;SCA6; Cacnl1a4;HPCA;MHP1;leaner;Cav2.1;alpha1A;rocker;Cacna1a;Caca1a;APCA;MHP;tottering;EA2	Calcium channel voltage-dependent P-Q type alpha 1A subunit, acts in GPCR pathway, synaptogenesis, and neurotransmission; human CACNA1A is associated with cerebellar ataxia, coma, hemiplegia, epilepsy, and familial hemiplegic migraine (BKL)
12290	2.17498	0.000252322	0.00217037	Cacna1e	Cchra1;Cacnl1a6;Cach6; Cacnl1a6; Cchra1;BII;alpha1E;Cacna1e;A430040I15;Cav2.3	Calcium channel voltage-dependent R type alpha 1E subunit, involved in calcium ion transport, insulin secretion, sperm motility, and regulation of synaptic plasticity; human CACNA1E is associated with Wilm tumor relapse (BKL)
12292	1.82302	2.58601e-05	0.000315205	Cacna1s	AW493108;sj;Cchl1a3;Cacna1s;Cav1.1;mdg;fmd; Cacnl1a3; Cach1b;Cach1; Cacn1	Calcium channel voltage-dependent L type alpha 1S subunit, acts in calcium ion transport and extraocular skeletal muscle development; gene mutations cause muscular dysgenesis, human CACNA1S is associated with hypokalemic periodic paralysis (BKL)
12297	-2.99246	0.00238587	0.0142554	Cacnb3	Cacnlb3;Cacnb3;Cchb3;Beta3	Calcium channel voltage-dependent beta 3 subunit, a regulatory subunit of L-type and N-type calcium channels that plays a role in regulation of blood pressure, may be involved in synaptic transmission (BKL)
12313	1.51712	1.282e-07	3.20113e-06	Calm1	AI461935;Calm;CaM;AL024000;Calm1;AI327027;AI256814	Calmodulin 1, a calcium ion binding protein that acts in MAPK activation, GPCR and calcium-mediated signaling, and T-cell aggregation; human CALM1 is associated with Alzheimer disease, paranoid schizophrenia, hip osteoarthritis, and scoliosis (BKL)
12315	1.66671	1.9498e-06	3.34653e-05	Calm3	Calm;Cam2;Calm3; Camc; Cam;Cam3; Camb;CaMA;CAM;R75142; Cam1	Protein with very strong similarity to rat Calm1, which is involved in calcium-mediated signaling and MAPK cascade, contains a Ca2+ insensitive EF-hand and four EF hand domains (BKL)
12316	1.92208	0.0023256	0.0139446	Aspm	Sha1;MCPH5;Calmpb1;Aspm;D330028K02Rik; Sha1;Calmbp1	Asp-like microcephaly associated, plays a role in mitotic and meiotic spindle assembly, spermatid and oocyte development, and regulation of neurogenesis; gene mutation causes microcephaly and reduced fertility (BKL)
12332	4.81766	0	0	Capg	mbh1;gCap39;mCG_129296;Mbh1;Capg	Capping protein (actin filament) gelsolin-like, binds to cytoskeletal protein, acts in barbed-end actin filament capping, regulates actin polymerization or depolymerization, cell division, and cell migration (BKL)
12333	2.23923	9.49e-08	2.47059e-06	Capn1	Capn1;Capa1;Canp1;mu-calpin;Capa-1; Capa1	Calpain-1, a calcium-dependent cysteine-type endopeptidase that is involved in platelet activation, blood coagulation, and antiapoptosis, regulates neuron death and cell proliferation, inhibits phosphoprotein phosphatase activity (BKL)
12364	-1.64832	0.000159391	0.00145877	Casp12	Casp12	Caspase 12, plays a role in apoptosis and immune response, regulates proteolysis, NF-kappaB cascade, and interferon-gamma, IL-1 beta, IL-10, IL-18, IL-6, TNF, macrophage inflammatory protein-1 alpha, and monocyte chemotactic protein-1 production (BKL)
12393	3.1456	4.64e-08	1.3269e-06	Runx2	Osf2;AML3; Cbfa1;Aml3; Pebp2a;Runx2;Cbf;Cbfa-1;PEBP2aA;Cbfa1;Pebpa2a;LS3;Osf2;Pebp2a1	Runt related transcription factor 2, plays a role in osteoblastic differentiation, odontogenesis, skeletal system development, and G2-M transition; human RUNX2 is associated with arteriosclerosis, calcinosis, and cleidocranial dysplasia (BKL)
12443	-2.09604	1.503e-07	3.67125e-06	Ccnd1	mCG_21251;AI327039;Ccnd1;bcl-1;PRAD1;Cyl-1;CycD1;cD1	Cyclin D1, a cyclin-dependent protein kinase regulator that acts in apoptosis, mitotic G1-S transition, cerebellum development, and photoreceptor cell differentiation, regulates ossification; human CCND1 correlates with breast, colon, and many neoplasms (BKL)
12475	1.88339	1.10405e-05	0.000152128	Cd14	mCG_124892;Cd14	CD14 antigen, a peptidoglycan receptor that functions in immune response; human CD14 is associated with AIDS, tuberculosis, psoriasis, atherosclerosis, several cancers, rheumatoid arthritis, and Alzheimer, Lyme, Crohn, and X-linked granulomatous diseases (BKL)
12479	-1.58374	0.008547	0.03933	Cd1d1	AI747460;Cd1d;Ly-38;CD1.1;Cd1.1;Cd1d1;Cd1a	CD1d1 antigen, a transmembrane glycoprotein that acts in antigen processing and presentation, NK-T cell activation, cytokine secretion, and immunity; human CDID is associated with arthritis, psoriasis, hepatitis-C, melanoma, atherosclerosis, and leukemia (BKL)
12480	-1.96655	0.001833	0.0114952	Cd1d2	Cd1.2;Cd1d2;Ly-38;Cd1b;CD1.2	CD1d2 antigen, plays a role in NK T cell differentiation, may act in antigen processing and presentation and antimicrobial humoral response (BKL)
12483	6.43378	0	0	Cd22	Lyb-8; Siglec2;A530093D23;cd22;Cd22;Lyb8	CD22 antigen, an endocytic receptor that acts in calcium homeostasis, B-cell activation, and apoptosis; gene deficiency is associated with autoimmune disorders, human CD22 is associated with HIV infection, Hodgkin disease, systemic sclerosis, and leukemia (BKL)
12487	-1.68335	0.0114462	0.0494104	Cd28	Cd28	Cd28 antigen, a transmembrane receptor, acts in cell proliferation; human CD28 is associated with AIDS, rheumatoid arthritis, Hodgkin disease, polymyositis, paraproteinemias, Graves disease, Wegener Granulomatosis, myeloma and several neoplasms (BKL)
12490	3.9687	0	0	Cd34	mCG_1966;Cd34;AU040960	CD34 antigen, an L-selectin ligand that regulates cytoadhesion and differentiation of hematopoietic stem cells, acts in immune response, may play a role in angiogenesis; human CD34 is associated with breast neoplasms and multiple myeloma (BKL)
12494	-1.7223	0.00272515	0.0159343	Cd38	Cd38;Cd38-rs1	CD38 antigen, an NAD+ nucleosidase that acts in lymphocyte proliferation, Ca+ homeostasis, and immunity; human CD38 is associated with myeloid leukemia, amyloidosis, AIDS, hepatitis C, scleroderma, neutropenia, myeloma, and Graves disease (BKL)
12495	-1.54257	3.0868e-06	5.05528e-05	Entpd1	Entpd1;AA408691;NTPDase-1;Cd39;2610206B08Rik	Ectonucleoside triphosphate diphosphohydrolase 1, an ATPase that acts in cell adhesion, angiogenesis, and inflammatory response; human ENTPD1 is associated with Hodgkin disease, multiple sclerosis, pancreatitis, and HIV infections (BKL)
12506	1.5863	5.456e-07	1.11569e-05	Cd48	BCM1;BLAST;mCG_10007;Sgp-60;SLAMF2;MEM-102;Cd48;BLAST1;Bcm-1;AI449234;AW610730;BLAST-1	CD48 antigen, a receptor that mediates TCR signaling, lymphocyte activation, cell adhesion, and antiapoptosis, regulates immunological synapse formation; human CD48 is associated with lymphoid leukemias, arthritis, Epstein-Barr virus infection, and asthma (BKL)
12507	3.08656	8.925e-07	1.70501e-05	Cd5	Cd5;Ly-A;Ly-12;Ly-1;Lyt-1	CD5 molecule, a transmembrane receptor that acts in T cell anergy, cell adhesion, and interleukin production; human CD5 is associated with multiple myeloma, B-cell lymphocytic leukemia, thrombocytopenia, and autoimmune diseases (BKL)
12512	4.42292	0	0	Cd63	mCG_18675;Tspan30;Cd63;ME491;C75951	CD63 antigen, a cell surface glycoprotein that regulates cell adhesion and cell migration, acts in neutrophil activation and mast cell degranulation; human CD63 is associated with stroke, melanoma, diabetes, myeloid leukemia, and HIV infection (BKL)
12514	2.10283	4e-10	3.31929e-08	Cd68	gp110;Cd68;Scard1;Lamp4	CD68 antigen, may act in inflammatory response; human CD68 is associated with arteriosclerosis, inflammatory bowel diseases, AIDS-related opportunistic infections, obesity, dyspepsia, diabetes, and myeloid leukemia, lung, and several neoplasms (BKL)
12517	3.85839	6.03e-08	1.66546e-06	Cd72	Lyb-2;Lyb-2;Ly-32;Ly-19; Ly32;Ly-m19;CD72c;Cd72	CD72 molecule, a semaphorin receptor that acts in apoptosis, cell cycle arrest, and immunity; human CD72 is associated with rheumatoid arthritis, Sjogren syndrome, thrombocytopenic purpura, and lupus erythematosus (BKL)
12518	-3.11378	0.00330815	0.0186339	Cd79a	Cd79a;mb-1;Ly-54;Ly54;Ig-alpha; Mb-1;Iga;Igalpha	CD79A antigen, a receptor signaling protein that acts in B cell differentiation, may be involved in defense response and inflammatory response (BKL)
12522	5.15034	1.523e-07	3.70544e-06	Cd83	Cd83	CD83 molecule, regulates cytokine production, T-cell proliferation, antigen presentation, and immunity; human CD83 is associated with arthritis, psoriasis, Crohn disease, HIV infections, and lung, liver, and several other cancers (BKL)
12523	2.63475	0	0	Cd84	A130013D22Rik;Cd84;Slamf5;SLAMF5;CDw84	CD84 antigen, a leukocyte cell surface receptor that modulates LPS-induced cytokine secretion by macrophages, may play a role in T-cell development, member of the CD2 subgroup of the immunoglobulin supergene family (BKL)
12527	3.50885	0	0	Cd9	Tspan29;Cd9	CD9 molecule, acts in T cell activation, collagen fibril organization, cell adhesion, stem cell maintenance, and sperm fusion with egg, regulates apoptosis; human CD9 is associated with sclerosing panencephalitis, leukemia, and several cancers (BKL)
12534	2.66968	0.000679844	0.00500275	Cdk1	Cdc2a;Cdc2; Cdkn1; Cdc2a;p34<CDC2>;Cdk1	Cyclin-dependent kinase 1, acts in DNA damage checkpoint, cell proliferation, apoptosis, and neuron differentiation, regulates Egfr signaling; human CDC2 is associated with Alzheimer disease, HIV infection, and colonic and several neoplasms (BKL)
12609	-1.98986	2.294e-07	5.24488e-06	Cebpd	Crp3;mCG_126822;Cebpd	CCAAT-enhancer binding protein delta, a transcription factor that acts in MAPK cascade, DNA repair, cell proliferation, apoptosis, acute-phase response, and memory; human CEBPD is associated with Alzheimer disease, breast cancers, and meningiomas (BKL)
12631	1.79585	8.5e-09	3.23766e-07	Cfl1	Cof;AA959946;Cfl1;mCG_11768	Cofilin 1 non-muscle, acts in GPCR pathway, actin cytoskeleton organization, apoptosis, cell proliferation, and cell migration; genetic knockout causes proteinuria, human CFL1 is upregulated in endometriosis and ovarian cancer (BKL)
12642	10.6418	0	0	Ch25h	Ch25h;AI462618;m25OH	Cholesterol 25-hydroxylase, a steroid hydroxylase that acts in Tlr4 signaling, regulates B-cell proliferation, immunoglobulin production, isotype switching to IgA isotypes, and lipid metabolism; human CH25H is associated with Alzheimer disease (BKL)
12654	-1.95613	0.00825716	0.0382944	Chi3l1	Gp39;Brp39;Chi3l1;AW208766	Chitinase 3 like 1, plays a role in EGFR signaling, immunoglobulin production, and inflammatory cell apoptosis; human CHI3L1 is aberrantly expressed in arteriosclerosis, arthritis, pneumonia, asthma, spinal cord diseases, and several cancers (BKL)
12695	-1.63883	0.00244686	0.0145636	Inadl	Inadl; Patj;Cipp;Patj	InaD-like, binds to MPDZ and PARD6A, may act as a scaffold to bring structurally diverse proteins into close proximity at the synapse, may alter the current of the acid-sensing ion channel ASIC3 (Accn3) (BKL)
12767	3.02234	4.75517e-05	0.000528327	Cxcr4	Cxcr4; Sdf1r;PBSF/SDF-1;PB-CKR;Cmkar4;CD184; Lestr;LESTR;Sdf1r	Chemokine receptor 4, a GPCR that regulates B cell differentiation; human CXCR4 is associated with rheumatoid arthritis, non-Hodgkin lymphoma, myeloid leukemia, multiple neoplasms, and increased entry of virus into host cell associated with HIV infections (BKL)
12769	-2.05433	0.00604947	0.030163	Ccr9	Cmkbr10;Ccr9;A130091K22Rik;GPR-9-6	C-C chemokine receptor type 9, a GPCR that mediates NADPH-oxidase and JAK activation, Ca+ ion homeostasis, hemopoiesis, ectodermal digestive tract development, and defense response; human CCR9 is associated with T-cell lymphocytic leukemia and asthma (BKL)
12770	-3.55701	2.67236e-05	0.000324242	Ccr1l1	Ccr1l1;Cmkbr1l1	Chemokine (C-C motif) receptor 1-like 1, a putative G protein-coupled receptor that may bind chemokines of the CC subfamily, may mediate calcium mobilization and act in the immune response, cell mobility, response to wounding, and glucose homeostasis (BKL)
12771	-2.4909	0.00158195	0.0101485	Ccr3	Cmkbr1l2; Cmkbr3;Ccr3;CKR3;Cmkbr3;CC-CKR3	Chemokine receptor 3, acts in GPCR signaling, inflammatory response, and Ca2+ ion homeostasis; human CCR3 is associated with skin neoplasms, atherosclerosis, atopic dermatitis, renal cell carcinoma, Hodgkin disease, and multiple sclerosis (BKL)
12772	-2.07292	0.00154955	0.00997981	Ccr2	Cc-ckr-2;Cmkbr2;Ckr2a;Ckr2b;Ccr2a;mJe-r;mCG_16379;Ccr2;Ccr2b;Ckr2	Chemokine (C-C motif) receptor 2, acts in chemotaxis and immunity; human CCR2 is associated with Guillain-Barre syndrome, Crohn disease, arthritis, arteriosclerosis, nephritis, asthma, and prostatic and several other cancers (BKL)
12795	1.81588	1.36566e-05	0.00018182	Plk3	Fnk;Cnk;mCG_14437;Plk3;Fnk;PRK	Polo-like kinase 3, involved in protein serine and threonine phosphorylation, cell cycle, protein destabilization, and cytokinensis, regulates apoptosis and transcription; human PLK3 is associated with lung and head and neck squamous cell cancer (BKL)
12815	-2.56034	0.00290857	0.0167839	Col11a2	RP23-222K15.2-003;Col11a2;RP23-222K15.2-001	Collagen type XI alpha 2, a structural constituent of extracellular matrix that acts in sensory perception of sound and skeletal system development; human COL11A2 is associated with osteochondrodysplasias and hearing loss (BKL)
12835	-1.56699	7.34773e-05	0.000757093	Col6a3	Col6a-3;AI507288;Col6a3	Collagen type VI alpha 3, an extracellular matrix structural constituent that plays a role in transforming growth factor beta receptor signaling pathway; human COL6A3 mutations are associated with Bethlem myopathy and muscular dystrophies (BKL)
12850	2.34134	0.000168051	0.00152377	Coq7	clk-1;Coq7	Coenzyme Q7 homolog ubiquinone, acts in mitochondrial ATP synthesis coupled electron transport, quinone biosynthesis, embryogenesis, neuroprotection, aging, and behavior, regulates ROS metabolism, TNF-alpha production, and macrophage activation (BKL)
12856	1.57571	5.98875e-05	0.000636701	Cox17	COX17;AI037035;Cox17a;mCG_1038010;Cox17	Cytochrome c oxidase assembly homolog 17, a putative copper transmembrane transporter that regulates cytochrome c oxidase activity, acts in respiration, cell proliferation, and in-utero embryonic development; human COX17 is associated with lung neoplasms (BKL)
12857	1.71792	5.79e-08	1.60874e-06	Cox4i1	Cox4a;COXIV;Cox4;Cox4i1;Cox4a;mCG_21200;AL024441	Cytochrome c oxidase subunit IV isoform 1, a cytochrome-c oxidase that may play a role in the generation of precursor metabolites and energy; human COX4I1 is associated with Alzheimer disease (BKL)
12858	1.55366	2.47197e-05	0.000303425	Cox5a	Cox5a;AA959768;CcOX	Cytochrome c oxidase subunit 5a, a nuclear subunit of the terminal complex of the mitochondrial respiratory chain that catalyzes the electron transfer from reduced cytochrome c to oxygen, may act in the generation of precursor metabolites and energy (BKL)
12859	1.56699	1.45089e-05	0.000191815	Cox5b	Cox5b; mCG_23026;mCG_17741;Gm11273	Cytochrome c oxidase subunit Vb, a putative respiratory enzyme that may act in aerobic respiration and generation of precursor metabolites and energy (BKL)
12861	1.70882	1.4163e-06	2.54359e-05	Cox6a1	VIaL;Cox6al;mCG_19235;Cox6a1	Cytochrome c oxidase subunit VIa polypeptide 1, a putative electron carrier that may play a role in generation of precursor metabolites and energy and heart development (BKL)
12862	5.03619	2.799e-07	6.22188e-06	Cox6a2	VIaH;CoxVIaH;Cox6a2	Cytochrome c oxidase subunit VIa polypeptide 2, a putative electron carrier that promotes mitochondrial complex IV activity and adipose tissue mass, inhibits Prkaa1 activity, ROS production, energy expenditure, and adaptive thermogenesis (BKL)
12864	1.64035	0.000125676	0.00119187	Cox6c	Cox6c	Cytochrome c oxidase subunit VIc, plays a role in mitochondrial electron transport cytochrome c to oxygen, respiratory gaseous exchange, and cell proliferation; human COX6C is associated with Alzheimer disease (BKL)
12866	1.96065	3.8983e-06	6.18273e-05	Cox7a2	COX7AL; Cox7al;CoxVIIa-L;Cox7a3;Cox7a2	Cytochrome c oxidase subunit VIIa 2, inhibits luteinizing hormone induced testosterone secretion and promotes activity of reactive oxygen species (BKL)
12867	1.56953	1.46e-08	5.12047e-07	Cox7c	Cox7c1;Cox7c;COXVIIc	Cytochrome c oxidase subunit VIIc, a putative electron carrier that is involved in respiratory burst and response to caffeine, may act in apoptosis and generation of precursor metabolites and energy (BKL)
12868	2.22942	5.9e-09	2.46448e-07	Cox8a	Cox8a;Cox8; Cox8l;COX8L	Cytochrome c oxidase subunit 8A, may play a role in generation of precursor metabolites and energy (BKL)
12874	2.86659	0	0	Cpd	Cpd;D830034L15Rik;AA960140;AW322530	Carboxypeptidase D, acts as an autoregulatory feedback loop in TGF-b signaling, promotes nitric oxide production and cell survival in response to prolactin and estrogen; human CPD mRNA is downregulated in systemic lupus erythematosus (BKL)
12877	3.6782	3.28e-08	1.01614e-06	Cpeb1	AU024112;mCPEB;Cpeb1;Cpeb	Cytoplasmic polyadenylation element binding protein 1, an mRNA binding protein that acts in regulation of mRNA polyadenylation induced translation, oocyte development, and stress granule assembly, regulates long-term synaptic plasticity and neuron growth (BKL)
12925	1.68374	0.000641802	0.0047624	Crip1	Crip1;CRHP;CRP1;Crip	Protein with very strong similarity to cysteine-rich protein 1 (intestinal) (human CRIP1), which is a cytoplasmic protein, binds to zinc ion (BKL)
12957	-1.8357	0.00164058	0.0104504	Cryba1	Cryba1;mCG_10833;Cryb;BA3/A1	Crystallin beta A1, a serine-type peptidase that acts in proteolysis and visual perception; human CRYBA1 is associated with cataract (BKL)
12959	-1.56229	0.00100537	0.00691882	Cryba4	Cryba4	Protein with very strong similarity to rat Cryba4, which is a structural constituent of the eye lens that is involved in visual perception, contains two beta or gamma crystallin domains (BKL)
12960	-2.39551	2.5e-09	1.28017e-07	Crybb1	3110006K12Rik;BB1CRY;Crybb1	Crystallin beta B1, a structural constituent of eye lens that may play a role in visual perception; human CRYBB1 is associated with autosomal dominant form of cataract (BKL)
12977	14.5909	0	0	Csf1	MCSF;Csfm;C87615;Csf1;op	Colony stimulating factor 1, a signal transducer, acts in angiogenesis; human CSF1 is associated with arthritis, immune thrombocytopenic purpura, neutropenia, pre-eclampsia, Alzheimer and myeloproliferative diseases, adenocarcinoma and several neoplasms (BKL)
12982	2.13761	3.008e-07	6.58571e-06	Csf2ra	CD116;Csf2ra;GM-CSFR;GM-CSF-Ra;Csfgmra	Colony stimulating factor 2 receptor alpha low-affinity (granulocyte-macrophage), involved in multicellular organismal development, may act in cytokine-mediated signal transduction, myeloid cell differentiation, and stimulation of cell proliferation (BKL)
13011	54.6191	0	0	Cst7	Cmap;mCG_16328;murine CMAP;Cst7	Cystatin F, an endopeptidase inhibitor that regulates hydrolase activity, may act in antigen processing and presentation and leukocyte mediated immunity; human CST7 is associated with polycythemia vera (BKL)
13014	2.92614	2.5e-09	1.28017e-07	Cstb	Cst6;AA960480; Stfb;Cstb;Stfb	Cystatin B, a cysteine-type endopeptidase inhibitor that acts in antiapoptosis, S-phase of mitotic cell cycle, and bone resorption; human CSTB is associated with colorectal cancers and Unverricht-Lundborg syndrome (BKL)
13025	1.88122	4.70322e-05	0.000524751	Ctla2b	AW545568;Ctla-2b;Ctla2b	Cytotoxic T lymphocyte-associated 2 beta, a cysteine-type endopeptidase inhibitor that plays a role in protein homotetramerization (BKL)
13030	2.75363	0	0	Ctsb	Ctsb;CB	Cathepsin B, an exopeptidase, plays a role in targeting proteins to membranes, regulates apoptosis; human CTSB is associated with arthritis, multiple sclerosis, tropical calcific pancreatitis, lung, colorectal, and various neoplasms (BKL)
13033	2.17196	0	0	Ctsd	CD;mCG_11067;Ctsd;CatD	Cathepsin D, an aspartyl protease that regulates neuron apoptosis, adipogenesis, microglial cell activation, antigen processing, and angiogenesis; human CTSD is associated with neuronal ceroid lipofuscinosis, Alzheimer disease, lymphoma, and many cancers (BKL)
13034	12.8735	0	0	Ctse	C920004C08Rik;Ctse;CatE;A430072O03Rik;CE	Cathepsin E, a peptidase that plays a role in protein folding, proteolysis, and antigen processing and presentation, regulates cell growth, chemotaxis, and pH; human CTSE is associated with Alzheimer disease and pancreatic neoplasm (BKL)
13036	1.56482	5.8e-09	2.42816e-07	Ctsh	AL022844;Ctsh	Cathepsin H, a lysosomal cysteine-type peptidase and hydrolase that plays a role in proteolysis, organ development, and lung branching morphogenesis; human CTSH is associated with female infertility, glioblastoma, pancreatic and other neoplasms (BKL)
13039	2.76446	0	0	Ctsl	Ctsl1;Ctsl;1190035F06Rik;nkt;MEP;mCG_14471;fs	Cathepsin L, a cysteine type peptidase, acts in axonogenesis, B cell proliferation, extracellular matrix organization, and steroid biosynthesis, regulates leukocyte migration; human CTSL is associated with atrophic gastritis, bone and several neoplasms (BKL)
13040	1.5852	7e-10	4.98529e-08	Ctss	mCG_16731;Ctss;Cats	Cathepsin S, a cysteine-type peptidase that acts in antigen processing and presentation, regulates angiogenesis and microglial cell migration; human CTSS is associated with actinic keratosis, rheumatoid arthritis, astrocytoma, and Alzheimer disease (BKL)
13057	1.51292	3.42815e-05	0.00040077	Cyba	p22phox;Cyba;nmf333;mCG_14158;b558	Cytochrome b-245 alpha polypeptide, an superoxide generating NADPH oxidase, regulates blood pressure and fibroblast migration; human CYBA is associated with coronary artery disease, asthma, granulomatous disease, brain diseases, and diabetes mellitus (BKL)
13058	2.27626	1.1347e-06	2.10707e-05	Cybb	mCG_12212;Nox2;Cyd;Cgd;Cybb;C88302;gp91phox	Cytochrome b-245 beta polypeptide, a superoxide-generating NADPH oxidase that acts in cytokine and insulin secretion, apoptosis, and cell differentiation; human CYBB is associated with atrial fibrillation and chronic granulomatous disease (BKL)
13131	2.66167	5.7684e-06	8.66099e-05	Dab1	mCG_119642;scm;Dab1;scr;yot;scrambler;C630028C02Rik;AI956902	Disabled homolog 1, acts in JAK-STAT and integrin-mediated signaling and mammary gland development, regulates receptor internalization and astrocyte differentiation; human DAB1 is associated with epilepsy (BKL)
13167	1.93143	4.90246e-05	0.000542745	Dbi	Acbp;ACBD1;mCG_17804;Dbi;EP;endozepine	Diazepam binding inhibitor, regulates fatty acid and IL8 biosynthesis and synaptic plasticity; gene knockout correlates with alopecia, human DBI correlates with liver cirrhosis, astrocytoma, Alzheimer disease, schizophrenia, and Parkinson disease (BKL)
13170	-1.95613	2.47304e-05	0.000303425	Dbp	Dbp	D site albumin promoter binding protein, a transcription factor that activates MAPK activity, plays a role in circadian rhythm and learning, may be involved in cholesterol homeostasis; human DBP is associated with metastatic adenocarcinoma (BKL)
13179	-2.24856	0.00452181	0.0239054	Dcn	PGS2;PGII;DSPG2;SLRR1B;mCG_11308;PG40;DC;mDcn;Dcn	Decorin, a pericellular matrix proteoglycan that acts in matrix assembly; human DCN is associated with pancreatitis, diabetic nephropathy, glomerular diseases, marfan syndrome, breast and several neoplasms, Alzheimer and cardiovascular diseases (BKL)
13197	1.73508	0.00407823	0.022088	Gadd45a	GADD45;AA545191;Ddit1; Gadd45;Gadd45a	Growth arrest and DNA-damage-inducible 45 alpha, regulates CDK activity, stress-activated MAPK cascade, mitotic G2-M transition DNA damage checkpoint, apoptosis, and DNA repair; human GADD45A is associated with systemic lupus erythematosus and leukemia (BKL)
13202	1.61328	0.00296232	0.0170264	Ddt	C78655;mCG_6002;Ddt	D-dopachrome tautomerase, a MIF like cytokine that catalyzes the conversion of D-dopachrome to 5, 6-dihydroxyindole, regulates ERK1 and ERK2 cascade and monocyte chemotaxis, may act in defense response and inflammatory response, upregulated in endotoxemia (BKL)
13244	1.52555	2.42e-08	7.79601e-07	Degs1	Des1;AA536663; Mdes;Mdes;Des1;Degs;Degs1	Homolog 1 of degenerative spermatocyte, a putative electron carrier that may play a role in unsaturated fatty acid biosynthesis and spermatogenesis, inhibits epidermal growth factor receptor activity and regulates cell cycle (BKL)
13400	-4.10391	0.00573072	0.0288986	Dmpk	Dm15; Mdpk;MT-PK;DM;Dmpk;MDPK;DMK	Dystrophia myotonica-protein kinase, a GTPase activator that acts in protein amino acid phosphorylation, ion homeostasis, muscle contraction, and mRNA processing, involved in response to glucose stimulus; human DMPK is associated with myotonic dystrophy (BKL)
13401	-2.51926	0.00229529	0.0138208	Dmwd	Dm9;DMR-N9;Dmwd	Protein containing three WD domain G-beta repeat, has strong similarity to uncharacterized dystrophia myotonica-containing WD repeat (human DMWD) (BKL)
13423	1.54614	8.5197e-06	0.000121631	Dnase2a	Dnase2;mCG_5913; Dnl2;Dnase2a	Deoxyribonuclease II alpha, acts in interleukin production, apoptotic DNA fragmentation, chromosome condensation, and erythrocyte differentiation; human DNASE2 is associated with rheumatoid arthritis (BKL)
13537	2.43401	0.00765764	0.036236	Dusp2	Dusp2;Pac-1;PAC1; Pac1	Dual specificity phosphatase 2, a protein tyrosine - threonine phosphatase that acts in inactivation of MAPK activity and protein amino acid dephosphorylation; human DUSP2 is associated with acute leukemia and Graves ophthalmopathy (BKL)
13555	2.49378	0.000437765	0.00345235	E2f1	mKIAA4009;E2F-1;mCG_3689;E2f1	E2F transcription factor 1, binds to DNA, acts in cell proliferation and regulation of neurogenesis; human E2F1 is associated with Alzheimer disease associated with Down syndrome, myelodysplastic syndromes, and breast and several neoplasms (BKL)
13557	-1.51537	0.000284719	0.00239907	E2f3	E2F3b;E2f3a;E2f3;mKIAA0075	E2F transcription factor 3, a transcriptional activator that induces mitotic G1-S and G2-M phase transition, involved in DNA damage induced apoptosis and neuron migration; human E2F3 is associated with retinoblastoma and lung neoplasms (BKL)
13605	1.89037	0.000834727	0.0059221	Ect2	mKIAA4037;AI528536;Ect2	Epithelial cell transforming sequence 2 oncogene, a signal transducer that acts in cytoskeleton organization, regulates lamellipodium assembly, cell division, and cell growth; human ECT2 is associated with oral, brain, and prostate cancers (BKL)
13609	2.54971	1.62598e-05	0.000211799	S1pr1	S1pr1;S1p;Edg1;S1p1; Lpb1;Lpb1;AI849002	Sphingosine-1-phosphate receptor 1, a GPCR the acts in T-cell proliferation, B-cell apoptosis, cell adhesion, heart development, and angiogenesis; human S1PR1 is associated with multiple sclerosis, asthma, and glioblastoma (BKL)
13611	-3.56771	3.2012e-06	5.21507e-05	S1pr4	Edg6;S1p4; S1p4;S1pr4; Lpc1;Lpc1	Sphingosine-1-phosphate receptor 4, a GPCR activated by sphingosine-1-phosphate that regulates many cellular events associated with immune and inflammatory responses; increased expression of human S1PR4 is associated with shorter survival in breast cancer (BKL)
13618	-1.6752	0.0108036	0.0471514	Ednrb	Sox10m1;ET-BR;ETb;Ednrb;ET-B;ETR-b	Endothelin receptor type B, acts in GPCR pathway, angiogenesis, and neural crest cell migration; human EDNRB is associated with Waardenburg syndrome, Hirschsprung disease, asthma, coronary disease, and breast and several other cancers (BKL)
13627	2.23509	4e-10	3.31929e-08	Eef1a1	Eef1a1;Eef1a;mCG_15232	Eukaryotic translation elongation factor 1 alpha 1, an enzyme that delivers aminoacyl tRNAs to the ribosome, mediates kinase activity, and microtubule assembly; human EEF1A1 is associated with Felty syndrome, diabetes mellitus, and many neoplasms (BKL)
13629	1.83783	0	0	Eef2	ef-2;Eef2;Ef-2	Eukaryotic translation elongation factor 2, a GTPase that acts in signal transduction, translational elongation, and regulation of cell cycle; human EEF2 is associated with Alzheimer disease and ovary, stomach, and lung cancers (BKL)
13631	-1.95342	1.8e-08	6.10555e-07	Eef2k	C86191;Eef2k;eEF-2K	Eukaryotic elongation factor-2 kinase, a calmodulin-dependent protein kinase that regulates translational elongation, AKT signaling, caspase activity, apoptosis, and dendrite maturation; human EEF2K is associated with breast neoplasms and glioblastoma (BKL)
13642	-2.62624	6.51262e-05	0.000681241	Efnb2	Elf2;Epl5; Epl5;Eplg5;Efnb2; Lerk5;NLERK-1; Htkl;Lerk5; Eplg5;mCG_17314;LERK-5;Htk-L;ELF-2	Ephrin B2, acts in ephrin receptor signaling, T cell proliferation, endothelial cell migration, angiogenesis, and breast development; human EFNB2 is associated with vascular diseases, glioblastoma, neuroblastoma, and colonic neoplasms (BKL)
13654	2.79142	3.322e-07	7.19689e-06	Egr2	mCG_10496;Zfp-25; Zfp-25;NGF1-B; Krox-20;Egr-2;Egr2;Krox-20;Krox20;Zfp-6	Early growth response 2, a transcription factor that acts in serotonin receptor signaling, apoptosis, T cell activation, and brain segmentation; human EGR2 is associated with Charcot-Marie-Tooth disease, Dejerine Sottas syndrome, and neuropathies (BKL)
13655	2.13811	0.000499588	0.00385125	Egr3	Egr-3;Egr3;Pilot	Early growth response 3, a putative transcription factor that plays a role in serotonin receptor signaling, synaptic transmission, T cell activation, and apoptosis; human EGR3 is associated with sporadic amyotrophic lateral sclerosis and Schizophrenia (BKL)
13732	1.51677	0.000122155	0.00116323	Emp3	H4;HNMP-1;Emp3;Ymp;MI-35;H-4	Epithelial membrane protein 3, may play a role in regulation of cell proliferation, axon ensheathment, and myelination; human EMP3 is associated with brain neoplasms, glioma, and neuroblastoma (BKL)
13805	-1.50873	4.6351e-06	7.16782e-05	Eng	Eng;CD105;AI528660;Edg;S-endoglin;AI662476	Endoglin, a Tgf-beta ligand that acts in cell proliferation, endothelial cell migration, and angiogenesis; human ENG is associated with colorectal and breast cancers and hereditary hemorrhagic telangiectasia (BKL)
13806	1.79253	3e-09	1.47524e-07	Eno1	MBP-1;Eno-1;0610008I15;Eno1;AL022784	Enolase 1 alpha non-neuron, a phosphopyruvate hydratase that is involved in lipid metabolism and apoptosis, may act in brain development; human ENO1 is associated astrocytoma, meningioma, polycystic ovary syndrome, and Alzheimer and autoimmune diseases (BKL)
13807	2.48458	0.000162012	0.00148057	Eno2	AI837106;NSE;Eno-2;mCG_134291;D6Ertd375e;Eno2	Enolase 2, catalyzes the interconversion of 2-phosphoglycerate to phosphoenolpyruvate, may act in nervous system development; human ENO2 is associated with Alzheimer, multiple sclerosis, bacterial meningitis, prostate, uterine, and various neoplasms (BKL)
13808	-1.6245	1.21495e-05	0.000164603	Eno3	Eno3;MSE;Eno-3	Enolase 3 beta muscle, catalyzes the conversion of 2-phospho-D-glycerate to phosphoenolpyruvate in muscle glycolysis, may play a role in ATP biosynthetic process and regulation of striated muscle tissue development (BKL)
13823	1.80959	1.5179e-06	2.70515e-05	Epb4.1l3	NBL3; Kiaa0987;Epb4.1l3;Epb41l3;Dal1; Epb4.1l3;DAL1P;4.1B	Erythrocyte protein band 4.1-like 3, induces apoptosis and inhibits cell proliferation, plays a role in actin filament and Golgi organization; human EPB41L3 is associated with non-small-cell lung carcinoma and meningioma (BKL)
13835	-1.67714	0.00021038	0.00185246	Epha1	AL033318;5730453L17Rik;Esk;Epha1;Eph	EPH receptor A1, a transmembrane receptor protein tyrosine kinase that stimulates autophagy, cell proliferation, and cell motility; human EPHA1 is associated with prostatic and colorectal cancers and Alzheimer disease (BKL)
13836	-2.51693	4.0727e-06	6.43189e-05	Epha2	AW545284;Sek-2;Myk2; Myk2;Eck;Epha2;Sek2; Sek2	EPH receptor A2, a transmembrane receptor protein tyrosine kinase, acts in angiogenesis and Rho GTPase activation, regulates apoptosis and mammary epithelial branching morphogenesis; human EPHA2 is associated with melanoma and several other neoplasms (BKL)
13845	-1.76011	0.0029133	0.0167893	Ephb3	Ephb3;Cek10;Tyro6;AW456895;MDK5;Etk2; Mdk5;HEK2; Sek4;Sek4	Eph receptor B3, a transmembrane receptor protein tyrosine kinase that acts in cell-cell adhesion, brain development, angiogenesis, and ephrin receptor signaling pathway; human EPHB3 is associated with non small cell lung cancer and multiple myeloma (BKL)
13849	2.50301	4.3e-09	1.93064e-07	Ephx1	Eph1;Eph-1;mEH;Ephx1;AI195553	Epoxide hydroxylase 1 microsomal, a bile acid transporter that acts in xenobiotic metabolism, embryo development, and behavior; human EPHX1 is associated with polycystic ovary syndrome, pre-eclampsia, COPD, bladder cancer, and several other neoplasms (BKL)
13855	-1.97429	3.192e-07	6.93952e-06	Epn2	9530051D10Rik;Ibp2;mKIAA1065;AA536924;Epn2	Epsin 2, a putative SH2 SH3 adaptor that may play a role in endocytosis (BKL)
13924	3.43188	0.00832876	0.0385458	Ptprv	ptp SIWA;OST;Esp;Ptprv;OST-PTP;mOST-PTP	Protein tyrosine phosphatase receptor type V, plays a role in insulin secretion, cell proliferation, and skeletal system development, may be involved in nervous system development and spermatogenesis (BKL)
13992	-1.86822	2.943e-06	4.84539e-05	Khdrbs3	Khdrbs3;SLM-2;Salp; Slm2;Etle;Slm2;T-STAR	KH domain containing RNA binding signal transduction associated 3, acts in mRNA splice site selection, nuclear export of RNA, and telomerase activation, may act in spermatogenesis; human KHDRBS3 is associated with multiple myeloma (BKL)
13996	-1.56013	0.00385205	0.0211313	Etohd2	AW491659;Etohd2	ethanol decreased 2 (NCBI)
13998	1.61291	0.000345684	0.00283941	Fgd6	ZFYVE24;Fgd6;Kiaa1362;AA123052;Etohd4	Protein with high similarity to human FGD6, which exhibits altered mRNA expression in endothelial cell lines in response to proinflammatory oxidized phospholipids, contains two pleckstrin homology domains, a FYVE zinc finger domain, and a RhoGEF domain (BKL)
14009	-1.55725	9.962e-07	1.88376e-05	Etv1	ER81;Etsrp81;Er81;Etv1; Etsrp81	Ets variant 1, a transcription coactivator that regulates androgen receptor activity, nervous system development, locomotory behavior; human ETV1 is associated with melanoma, Ewings sarcoma, and prostate cancer (BKL)
14025	-1.80709	0.0023004	0.0138471	Bcl11a	Kiaa1809;Evi9c;BCL-11A;D930021L15Rik; Evi9;Evi9a;2810047E18Rik;Evi9;mKIAA1809;Ctip1;Evi9b;Bcl11a	B-cell CLL-lymphoma 11A, a transcription repressor that promotes cell proliferation, may act in myeloid cell differentiation; human BCL11A is associated with sickle cell disease, beta-thalassemia, and B-cell Lymphoma (BKL)
14051	1.50386	0.000620169	0.00463705	Eya4	Eya4;B130023L16Rik	Eyes absent 4 homolog, mediates embryonic development, hearing, and middle ear morphogenesis, may play a role in vision and eye development; human EYA4 is associated with dilated cardiomyopathy, deafness, Barrett esophagus, and colon cancers (BKL)
14062	3.69097	1.376e-07	3.41483e-06	F2r	Par1;Cf2r;ThrR;Par1;F2r;AI482343	Coagulation factor II thrombin receptor, a RAP GTPase activator that acts in inflammatory response, blood coagulation, platelet activation, and degranulation, vasodilation, and cell cycle; human F2R is associated with breast, lung, and mouth neoplasms (BKL)
14066	1.84591	0.0085578	0.0393505	F3	AA409063; Cf3;F3;TF;Cf3;CD142;Cf-3	Coagulation factor III, acts in blood coagulation, angiogenesis, neutrophil activation, and inflammatory response, expression is upregulated in obesity; gene mutation causes mouse model of thrombophilia and arthritis (BKL)
14070	1.59918	0.00608797	0.0303015	F8a	AI852759;F8a1;DXUcsf1;F8a;mCG_114257	Factor 8-associated gene A, an effector for RAB5A that binds to Htt (HD) and regulates cytoskeleton-dependent endosome dynamics, inhibits endocytosis; human F8A1 is associated with Huntington disease (BKL)
14074	5.84148	4.04758e-05	0.000462993	Fabp3-ps1	Fabph3;Fabp3-ps1;Fabph-3;Fabph-ps1	fatty acid binding protein 3, muscle and heart, pseudogene 1 (NCBI)
14077	5.4189	9.705e-07	1.84361e-05	Fabp3	mCG_13533;Fabph4;Fabph-1;Fabp3;H-FABP;Mdgi;Fabph-4;Fabph1	Fatty acid binding protein 3 muscle and heart, a D2 dopamine receptor ligand that acts in EGFR pathway, cell proliferation, fatty acid oxidation, and acetylcholine secretion; human FABP3 is associated with myocardial infarction, stroke, and heart failure (BKL)
14109	1.89737	8.622e-07	1.65812e-05	Fau	mCG_11741;ASR1;Fau;MNSFbeta	Finkel-Biskis-Reilly murine sarcoma virus ubiquitously expressed, a putative structural constituent of ribosome that regulates cell proliferation and apoptosis, may act in immune response; human FAU is associated with breast cancer (BKL)
14127	1.65176	1.31e-07	3.26411e-06	Fcer1g	Ly-50;Fcer1g;Fce1g;FcepsilonRI;FcRgamma;FcR[g];AI573376;CD23;FcR-gamma	Fc fragment of IgE high affinity I receptor for gamma polypeptide, a receptor binding protein that acts in cell differentiation, inflammatory response, and TCR-signaling, regulates interleukin production; human FCER1G is associated with ovarian carcinomas (BKL)
14133	-1.79253	0.00585136	0.0293484	Fcna	FcnA;Fcn1;Fcna;mCG_18758	Ficolin A, a putative structural molecule that regulates complement activation lectin pathway and is involved in defense response to bacterium (BKL)
14158	-1.71198	5.74e-08	1.59963e-06	Fert2	AV082135;Fert2;C330004K01Rik;Fer;Fert	Fer (fms-fps related) protein kinase testis specific 2, plays a role in EGFR and hormone-mediated signaling, S-phase of mitotic cell cycle, myoblast differentiation, cell-cell adhesion, and neuronal apoptosis; human FER is associated with prostate cancer (BKL)
14164	3.13616	0.000508869	0.00391024	Fgf1	Fgfa;Fgf-1;Dffrx;mCG_18337;Fgf1;Fam;Fgfa	Fibroblast growth factor 1, acts in cell proliferation, antiapoptosis, angiogenesis, neuron and heart development, and nuclear protein translocation; human FGF1 is associated with Alzheimer disease, coronary disease, and several neoplasms (BKL)
14168	1.84548	2.32592e-05	0.000288036	Fgf13	FHF-2;Fhf2;Fgf13	Fibroblast growth factor 13, a putative signal transducer that activates phospholipase C activity, acts in clustering of voltage-gated sodium channels and regulation of cell growth; human FGF13 is associated with Borjeson Forssman Lehmann syndrome (BKL)
14173	5.13133	8.613e-07	1.65812e-05	Fgf2	mCG_12672;Fgf2;Fgf-2;bFGF;Fgfb	Fibroblast growth factor-2, a transcription activator that acts in angiogenesis, apoptosis, chemotaxis, ossification, and nervous system development; human FGF2 is associated with pulmonary fibrosis, Parkinson disease, arthritis, and lung and many cancers (BKL)
14190	1.61217	1.84449e-05	0.000236614	Fgl2	mCG_6415;Fiblp;fgl2;Fgl2;AI385601;musfiblp	Fibrinogen-like protein 2, a prothrombin activator that plays a role in protein processing and cell maturation, regulates B cell apoptosis and cytokine production; gene deletion leads to the development of autoimmune glomerulonephritis (BKL)
14191	5.86853	0	0	Fgr	Fgr	Gardner-Sheered feline sarcoma viral oncogene homolog, a tyrosine kinase that regulates antiapoptosis, leukotriene and cytokine production, and mast cell degranulation; human FGR is associated with breast neoplasm and neuroblastoma (BKL)
14204	4.86914	4.9e-09	2.10836e-07	Il4i1	LAAO;Il4i1;Fig1-ps;LAO;Fig1	Interleukin 4 induced 1, an L-amino-acid oxidase whose expression is induced by interleukin-4 (Il4) in B-cells, acts as the H46 minor histocompatibility antigen, may play a role in chromatin modification (BKL)
14238	-2.89721	0.00800499	0.0374708	Foxf2	Fkh20;Lun;LUN;FREAC2;Foxf2	Forkhead box F2, a sequence-specific DNA binding transcription factor that acts in Wnt receptor signaling, digestive tract development, and palatogenesis by reshaping the growing tongue, regulates insulin-mediated glucose uptake (BKL)
14254	1.97064	0.00227315	0.0137186	Flt1	Flt1;Emrk2;VEGFR1; Flt; Vegfr1;Flt-1;sFlt1;AI323757;VEGFR-1;FLT-1	FMS-like tyrosine kinase 1, a VEGF receptor that mediates MAPK cascades, regulates angiogenesis, ossification, neurogenesis, macrophage activation, and immunity; human FLT1 correlates with Alzheimer disease, psoriasis, Wilms tumor, and other cancers (BKL)
14260	2.82777	5.5e-09	2.33945e-07	Fmn1	Fmn1;BB164513;ld; Ld;formin-1;Fmn	Formin 1, acts in actin filament nucleation and polymerization, focal adhesion and lamellopodium assembly, and embryonic limb and kidney development; human FMN1 is associated with oligosyndactyly, radioulnar synostosis, hearing loss and renal defects (BKL)
14270	-1.57316	1e-09	6.45417e-08	Srgap2	9930124L22Rik; Fnbp2;Fnbp2;Fbp27;FBP2;srGAP3;AI448945;Srgap2	SLIT-ROBO Rho GTPase activating protein 2, plays a role in peripheral nervous system development, may be involved in eye development (BKL)
14319	2.85535	2e-10	1.90646e-08	Fth1	HFt;Fth;FHC;Fth1;MFH	Ferritin heavy polypeptide 1, a ferroxidase that acts in import and intracellular sequestering of iron ion, plays a role in heme biosynthesis and apoptosis; human FTH1 is associated with Alzheimer and Parkinson disease, keratoconus, and Werner syndrome (BKL)
14322	2.87255	0.000692457	0.00507747	Fth-ps3	Gm8382;Fth-ps3;EG666960	ferritin heavy chain, pseudogene 3 (NCBI)
14325	1.75119	0.000122408	0.00116449	Ftl1	mCG_17237;Ftl1; Ftl-1;Ftl-1;L-ferritin;Ftl	Ferritin light chain 1, a component of intracellular ferritin complex that is involved in cellular iron homeostasis, folic acid-containing compound catabolism, and response to hepcidin, ischemia and lead nitrate, regulates translational initiation by iron (BKL)
14337	1.77604	0.000152068	0.0014021	Ftl2	Ftl2;Ftl;Ftl-2	Stores iron in a soluble, non-toxic, readily available form. Important for iron homeostasis. Iron is taken up in the ferrous form and deposited as ferric hydroxides after oxidation. Also plays a role in delivery of iron to cells. Mediates iron uptake in capsule cells of the developing kidney. (UniProt)
14360	1.62076	0.0011479	0.00777591	Fyn	AI448320;AW552119;Fyn	Fyn proto-oncogene, a protein tyrosine kinase that regulates activation of MAPK activity and apoptosis; human FYN is associated with Alzheimer disease, HIV infections, schizophrenia, renal cell carcinoma and several neoplasms (BKL)
14366	-1.69937	0.00103074	0.00707513	Fzd4	Fzd4;Fz4	Frizzled homolog 4, a Wnt receptor that plays a role in GPCR mediated PKC activation, vasculogenesis, muscle organ and ureteric bud development, visual perception, and sexual reproduction; human FZD4 is associated with familial exudative vitreoretinopathy (BKL)
14367	1.57972	0.00412138	0.0222763	Fzd5	Fz5;Fzd5;5330434N09Rik;mFz5;Fz-5;AI427138	Frizzled 5 seven transmembrane spanning receptor, a Wnt receptor that acts in embryonic axis specification, angiogenesis, eye morphogenesis, and neuron differentiation; human FZD5 is associated with psoriasis, prostate cancer, and rheumatoid arthritis (BKL)
14387	1.64871	6.4e-09	2.63776e-07	Gaa	E430018M07Rik;Gaa	Acid alpha-glucosidase, catalyzes the degradation of glycogen to glucose, acts in CNS neuron development and regulation of diaphragm contraction and respiratory burst; human GAA is associated with glycogen storage disease type II (BKL)
14400	-6.7101	0.000113613	0.00109649	Gabrb1	B230208N19Rik;AW061132;Gabrb1;mCG_141191;Gabrb-1	Gamma aminobutyric acid receptor subunit beta 1, a subunit of main inhibitory neurotransmitter receptor and chloride channel in brain that plays a role in synaptic transmission; human GABRB1 is associated with autism (BKL)
14420	1.74311	2.948e-07	6.47724e-06	Galc	twitcher;AW413532;A930008M05Rik;2310068B06Rik;Gacy;Galc;twi;AW212969	Galactosylceramidase, involved in spermiogenesis and neuron myelination; human GALC is associated with Krabbe disease and squamous cell carcinoma (BKL)
14421	1.55977	1.9371e-06	3.33088e-05	B4galnt1	Galgt;B4galnt1;Ggm2; Ggm2; Galgt1;Ggm-2;mCG_5175;4933429D13Rik;Gal-NAc-T;GalNAcT;Galgt1;GalNAc-T	Beta-1 4-N-acetyl-galactosaminyl transferase 1, activates JAK protein activity, acts in spleen development, angiogenesis, and carbohydrate, sphingolipid, and ganglioside metabolism; human B4GALNT1 is associated with colon cancer and melanoma (BKL)
14431	1.59955	0.00201923	0.0124655	Gamt	Gamt;AA571402;Spintz1	Guanidinoacetate N-methyltransferase, catalyzes the conversion of guanidinoacetate to creatine using S-adenosyl-L-methionine as the methyl donor, acts in p53 mediated apoptosis; human GAMT is associated with inborn error of creatine metabolism (BKL)
14433	2.2084	7e-10	4.98529e-08	Gapdh	mCG_134295;GAPDH;AK190093; Gapd;Gapdh;Gapd	Glyceraldehyde-3-phosphate dehydrogenase, involved in apoptosis, glycolysis, Golgi vesicle transport, and response to stress; human GAPDH is associated with Down syndrome, obesity, psoriasis, and prostate and several other neoplasms (BKL)
14457	1.60733	0.000836847	0.00593488	Gas7	mKIAA0394;Gas7;Gas7-cb;mCG_133182;B230343A10Rik;AW124766	Growth arrest-specific 7, mediates neurite outgrowth, membrane protrusions formation, and recruitment of Arp2-3 complex, acts in lamellipodium assembly, microtubule polymerization, cell cycle arrest, and actin reorganization, regulates apoptosis (BKL)
14461	-2.68081	0.00326276	0.0184253	Gata2	mCG_130615;Gata-2;Gata2	GATA binding protein 2, a transcription coactivator that regulates apoptosis, neurogenesis, and hemopoiesis; human GATA2 is associated with altitude sickness, aplastic anemia, acute myeloid leukemia, and primary lymphedema (BKL)
14466	1.63165	1.5e-09	8.71312e-08	Gba	betaGC;GBA1;Gba;GLUC;GCase;GC	Glucosidase beta acid, plays a role in epidermal cell proliferation, acts in glucosylceramid and sphingosine metabolic process; human GBA is associated with Lewy body disease, Gaucher disease, and Parkinson disease (BKL)
14533	1.93455	2.393e-07	5.4578e-06	Bloc1s1	Gcn5l1;BLOS1;Bloc1s1;AI839753	Biogenesis of lysosome-related organelles complex-1 subunit 1, a putative transcription activator that plays a role in protein hetero-oligomerization (BKL)
14538	1.79378	6.551e-07	1.31076e-05	Gcnt2	5330430K10Rik;Ignt1;IGnT;Ignt2;IGnTC;IGnTB;IGnTA;Ignt3;IGnT A;Gcnt2	Glucosaminyl (N-acetyl) transferase 2 I-branching enzyme (I blood group), acts in poly-N-acetyllactosamine and glycosaminoglycan biosynthesis, regulates cell-matrix adhesion (BKL)
14544	-1.90704	0.000381503	0.00308523	Gda	AU015411;mKIAA1258;AW047581;Gda	Guanine deaminase, acts in nucleobase, nucleoside, and nucleotide metabolic process, plays a role in microtubule cytoskeleton organization, synaptic vesicle targeting, and synaptic transmission (BKL)
14579	3.11738	0.000179046	0.00160855	Gem	Kir;Gem;mCG_5096;AV020497	GTP binding protein, a GTPase and a calcium channel regulator that acts in hormone secretion and cell shape, may play a role in immune response and neuron differentiation (BKL)
14590	1.74392	1.54422e-05	0.000202721	Ggh	Ggh;gamma-GH	Gamma-glutamyl hydrolase, an exopeptidase that plays a role in drug metabolism; human GGH is associated with colorectal cancer and acute lymphoblastic leukemia (BKL)
14594	-1.76459	2.1489e-05	0.000270438	Ggta1	mCG_21261;Ggta1;alpha3GalT;Gal;AW108479;Ggta;Ggta-1;GALT	Glycoprotein galactosyltransferase alpha 1-3, a N-acetyllactosaminide 3-alpha-galactosyltransferase that acts in glycoprotein biosynthesis and negative regulation of epithelial cell proliferation, may play a role in antibacterial humoral response (BKL)
14659	-1.73468	5.896e-07	1.19645e-05	Glrp1	GRP-1;Glrp1	Glutamine repeat protein 1, a putative transcription factor, two-thirds of the protein is composed entirely of only two residues (glutamine and histidine) contained within four polyglutamine motifs, may be involved in immune response (BKL)
14667	1.75483	1.88e-08	6.26262e-07	Gm2a	Gm2a;GM2-AP;AW215435;AA408702;mCG_1434;SAP-3	GM2 ganglioside activator protein, a lipid transporter that acts in ganglioside catabolism, inhibits necrotic cell death and chronic inflammatory response, mediates tight junction assembly; human GM2A is associated with GM2 gangliosidosis (BKL)
14673	1.55905	5.366e-07	1.09849e-05	Gna12	Gna-12;Gna12;Galpha12;AI414047;AI504261	Guanine nucleotide binding protein alpha 12, a GTPase that transduces signals through Ras, Rac, and Rho, acts in cell cycle, heme catabolism, and regulation of transcription; human GNA12 is associated with azoospermia and prostate and breast cancers (BKL)
14675	5.25856	9.993e-07	1.8877e-05	Gna14	Gna-14;Gna14;AU023208	Guanine nucleotide binding protein alpha 14, a phosphoinositide phospholipase C and a putative GTPase that acts in GPCR signaling, MAPK activation, cAMP biosynthesis, and inflammatory response, regulates transcription, may play a role in immunity (BKL)
14676	-1.55617	4.6374e-05	0.000519944	Gna15	G[a]15;Gna15;Galpha15;Gna-15	G protein alpha subunit 15, a GTPase that activates STAT3, phospholipase C, and MAP kinase activity, plays a role in hemopoiesis, muscarinic acetylcholine receptor signaling pathway, cell differentiation, and transcriptional regulation (BKL)
14683	2.58471	0	0	Gnas	Gnasxl;P2;Galphas;Gnasx1;PHP1A;P1;GPSA;MNCb-5546;A930027G11Rik;P3;PHP1B;POH;C130027O20Rik;Oedsml;GSP;Gsa;Gnas;Nespl;Nesp;5530400H20Rik;Oed-Sml;Gnas1	GNAS complex locus, a GTPase that induces adenylyl cyclase, acts in GPCR signaling and cell differentiation; human GNAS is associated with bipolar disorder, hypertension, pseudohypoparathyroidism, Cushing syndrome, and many other neoplasms (BKL)
14694	2.00231	9e-10	6.03942e-08	Gnb2l1	HLC7;Rack1;p205;Gnb2l1;Gnb2-rs1;GB-like; PIG21;AL033335	Guanine nucleotide binding protein beta polypeptide 2-like 1, a protein kinase activator that acts in antiapoptosis and cell cycle, mediates receptor signaling and chemotaxis; human GNB2L1 is associated with Alzheimer disease and hepatocellular carcinoma (BKL)
14696	-1.95071	2.6691e-06	4.4258e-05	Gnb4	6720453A21Rik;Gnb4;G(beta)4	Guanine nucleotide binding protein beta polypeptide 4, a GTPase that acts in acetylcholine and androgen receptor signaling and phosphatidylinositol synthesis, regulates adenylyl cyclase and phospholipase C activity, promotes sequestered calcium release (BKL)
14704	-1.7593	0.00150513	0.00973463	Gng3	Gng3;Gngt3;GNGT3	Guanine nucleotide binding protein (G protein) gamma 3, a GTPase that inhibits adenylyl cyclase activity, regulates opioid receptor signaling pathway, food intake, fat mass, and body weight; genetic knockout causes seizures and prevents obesity (BKL)
14707	1.98618	2.1e-09	1.13473e-07	Gng5	mCG_11806;GNGT5;Gngt5;G(y)5;Gng5	Guanine nucleotide binding protein gamma 5 subunit, a transcription cofactor that may play a role in egg activation and fat cell differentiation (BKL)
14718	2.51635	0	0	Got1	AI789014;Got-1;Got1;cAspAT	Glutamic oxaloacetate transaminase 1 soluble, a cytosol associated protein that acts in aspartate catabolic process, regulates gluconeogenesis and glutamate metabolism; human GOT1 correlates with hyperandrogenism associated with polycystic ovary syndrome (BKL)
14723	-1.70291	0.0109304	0.0475929	Gp1ba	GPIba;Gp1ba;mCG_66696;GPIbalpha	Glycoprotein 1b alpha polypeptide, binds to cell adhesion molecule, plays a role in hemostasis, megakaryocyte differentiation, platelet formation, and regulation of cell size (BKL)
14727	2.18253	0.000117284	0.00112607	Gp49a	gp49;Gp49;mCG_119532;Lilrb4;Gp49a	Glycoprotein 49 A, member of the immunoglobulin receptor superfamily that may play roles in calcium mobilization, eicosanoid production, and cytokine gene transcription regulation (BKL)
14728	3.35117	2.203e-07	5.08057e-06	Lilrb4	gp49;Gp49b;CD85K;ILT3;HM18;Lilrb4;LIR-5	Leukocyte immunoglobulin-like receptor subfamily B member 4, a transmembrane receptor that downregulates dendritic cell activity to prevent excessive activation of T cells, and inhibits development of an adaptive Th2 immune response (BKL)
14744	4.57572	8.75e-08	2.30702e-06	Gpr65	Tdag8;Dig1;Gpr65;TDAG8;Gpcr25	G protein-coupled receptor 65, a GPCR that is likely activated by acidic pH and inhibited by psychosine, required for pH-induced cAMP production in thymocytes and splenocytes; human GPR65 is upregulated in many forms of cancer (BKL)
14751	1.8609	2e-10	1.90646e-08	Gpi1	Gpi-1r;Amf;Gpi1-r;NK/GPI;Org;MF;Gpi1;Gpi-1t;Gpi;Gpi-1;Gpi-1s;Gpi1-s;Gpi1s;Gpi1-t;NK	Glucose phosphate isomerase, catalyzes the conversion of glucose 6-phosphate to fructose 6-phosphate, acts in glycolysis and gluconeogenesis; human GPI is associated with rheumatoid arthritis, hemolytic anemia, and stomach and breast neoplasms (BKL)
14766	-1.68063	1.108e-07	2.82517e-06	Gpr56	Cyt28;Gpr56;TM7LN4;TM7XN1	G protein-coupled receptor 56, a transcriptional activator that acts in brain development and cell adhesion; gene mutations are associated with neuronal ectopia, human GPR56 correlates with esophageal cancer, polymicrogyria, and nervous system disorders (BKL)
14788	3.20132	5.39792e-05	0.000585053	Gpr162	Grca;BC031437;Gpr162;A-2	Member of the rhodopsin family of G protein-coupled receptors (GPCR), has strong similarity to uncharacterized human GPR162 (BKL)
14789	2.0209	4.0526e-06	6.40559e-05	Leprel2	Leprel2;BC016431;Grcb;P3h3	Leprecan-like 2, a putative prolyl hydroxylase, may play a role in modifying fibrillar collagen, contains four cysteine repeats (BKL)
14790	1.51152	7.82146e-05	0.000799259	Grcc10	C10;Grcc10;2310033H05Rik	Protein of unknown function, has very strong similarity to uncharacterized human C12orf57 (BKL)
14797	1.5312	0.000438354	0.00345552	Aes	Aes;Tle5;Grg;mCG_12088;Grg5;Esp1;Grg-5;AL024115; Grg	Amino-terminal enhancer of split, a transcriptional regulator that acts in embryonic development and multicellular organismal growth, mediates neuron apoptosis, smoothened signaling, and ossification; human AES correlates with acute myeloid leukemia (BKL)
14813	-4.13437	0.00446964	0.0236902	Grin2c	mCG_6611;Grin2c;NR2C;GluN2C;NMDAR2C	Glutamate receptor ionotropic NMDA2C, a calcium channel that acts in neurotransmitter transport, synaptic transmission, and locomotory behavior; human GRIN2C mRNA expression is downregulated in cortical dysplasia (BKL)
14824	2.39883	0	0	Grn	mCG_21354;epithelin;Grn	Granulin, a growth factor that mediates MAPK cascade, antiapoptosis, bone growth, wound healing, and immunity; mRNA is upregulated in mouse model of neurodegenerative diseases, human GRN correlates with ALS, arthritis, myeloma, and several other cancers (BKL)
14866	1.63241	5.725e-06	8.60973e-05	Gstm5	Gstm3;Fsc2;Gstm5	Glutathione S-transferase mu 5, a putative structural molecule that is involved in response to hypoxia, may play a role in blood circulation, spermatogenesis, and cell morphogenesis; human GSTM5 is associated with prostatic hyperplasia (BKL)
14873	2.33647	8.3149e-06	0.000118996	Gsto1	Gsto1;GSTX;AU018802;AA407097;AI194287;SPG-R;p28;Gstx; Gtsttl;GSTO 1-1	Glutathione S-transferase omega 1, a Ca-channel regulator that acts in MAPK cascade and antiapoptosis; human GSTO1 is associated with dermatitis, atherosclerosis, breast cancer, and Alzheimer and Parkinson diseases (BKL)
14933	1.79005	0.000185681	0.0016602	Gyk	GK;D930012N15Rik;Gyk	Glycerol kinase, catalyzes the phosphorylation of glycerol during glycerol metabolism; mutations in the human GK correlate with glycerol kinase deficiency, adrenal insufficiency, hypertriglyceridemia, and X-linked mental retardation (BKL)
14962	2.75108	1.3369e-06	2.42897e-05	Cfb	mCG_15920; H2-Bf;AI195813;H2-Bf;Fb;AI255840;Cfb;Bf;B;C2	Complement factor B, a peptidase that acts in complement activation, B cell activation, and opsonization; human CFB is associated with squamous cell carcinoma, traumatic brain injury, nephropathy, acute phase reaction, cirrhosis, and thyroiditis (BKL)
14964	2.49782	1.1e-08	4.00918e-07	H2-D1	MHC H-2Dr;H-2D; MHC B7.2; H2-Q2;H2-Q2; H2D;H-2D(k);H2-L;H2-D1;mCG_22611; H2-L;H2-D;D(b) gene	Histocompatibility 2 D region locus 1, an MHC class I receptor that plays a role in leukocyte adhesion, processing and presentation of endogenous antigen, virus-infected cell apoptosis, and negative regulation of natural killer cell mediated immunity (BKL)
14967	2.18102	0.006868	0.0332975	H2-D4	H2-D4;H-2D4	histocompatibility 2, D region locus 4 (NCBI)
14972	1.90836	1.741e-07	4.17032e-06	H2-K1	H-2K-sm1; H2-K;H-2K-s;MHC I;H2-K1(b);H-2K;H2-K;K-f;H-2K(d);H2-K1	Histocompatibility-2 K1 K region, a MHC class I receptor that plays a role in antigen processing and presentation of endogenous antigen, apoptosis, cytotoxic-T cell differentiation, immune response, and defense response, regulates thymic-T cell selection (BKL)
14998	1.84762	7.404e-07	1.45482e-05	H2-DMa	H2-DMb1;H-2Ma; MAq3; MAq4; MAw5; H2-Mb1;H2-M alpha;MAk1; MAk2; H2-Ma; MAq1; MAw3;H2-DMa;MAp;H2-Ma;MAr; MAd; MAq5; MAq2; Ma;mCG_23016	Major histocompatibility complex class II DM alpha, involved in defense response and antigen processing and presentation; human HLA-DMA is associated with severe combined immunodeficiency (BKL)
15006	1.96383	0.000175822	0.00158342	H2-Q1	Qa-1;H2-Q2;mCG_68121;Qed-1;Q1;H-2Q1;H2-Q1;Q1d;Q1k;Qa1;Q1b	Histocompatibility 2 Q region locus 1, acts in antigen processing and presentation, interferon gamma production, NK cell mediated immunity, and multicellular organismal development (BKL)
15018	2.04959	0.00291384	0.0167893	H2-Q7	Ped;H2-Q7;Qa7;Qa-2;Qa-7;H2-Q4;Q9;H-2Q7	Histocompatibility 2 Q region locus 7, plays a role in immunity, in-utero embryonic development, and female pregnancy (BKL)
15061	2.07244	1.67564e-05	0.000216598	Ifi44l	Ifi44l;NS1178;H28-1;H28;H-28	Histocompatibility 28, a minor histocompatibility octapeptide that is induced by IFN-alpha, IFN-beta (Ifnb) and IFN-gamma (Ifng), and is expressed at the cell surface in complex with MHC class I, contributes to the T cell response against transplants (BKL)
15077	-1.57098	0.00244846	0.0145685	Hist2h3c1	H3f2;BE691662;Hist2h3ca1;Hist2h3c1;H3-615	Protein with high similarity to mouse Hist2h3c2, which is a transcription regulator that may act in nucleic acid metabolic process, contains a core histone H2A, H2B, H3 or H4 domain (BKL)
15108	1.52696	0.000936214	0.00651773	Hsd17b10	Hadh2; Hsd17b10/Schad;Hadh2;Hsd17b10;ERAB;Ads9;Erab;17bHSD10	Hydroxysteroid dehydrogenase 10, catalyzes oxidation of fatty acids, alcohols, and steroids, regulates body weight and thermogenesis; human HSD17B10 is associated with metal retardation, Alzheimer disease, and inborn errors of amino acid metabolism (BKL)
15168	-2.99177	0.000399717	0.00320532	Hcn3	mCG_17563;Hac3;Hcn3;BCNG-4;Bcng4;Hcn4	Hyperpolarization-activated cyclic nucleotide-gated K+ 3, plays a role in potassium ion transport and modulates neuronal action potential, may regulate heart contraction (BKL)
15200	-1.88557	4.46406e-05	0.000502897	Hbegf	Hegfl;Hbegf;Hegfl;AW047313;Dts;mCG_121963;Dtr	Heparin-binding EGF-like growth factor, a transcriptional activator that acts in GPCR and EGFR cascades, regulates cell cycle, organ development, and behavior; human HBEGF is associated with arteriosclerosis, pterygium, psoriasis, and several cancers (BKL)
15211	1.91322	0	0	Hexa	Hex-1;Hexa	Hexosaminidase A, acts in ganglioside catabolism, may function in development of secondary male sexual characteristics; human HEXA is associated with gangliosidoses, muscular atrophy, myeloid leukemia, and Tay-Sachs disease (BKL)
15234	2.22839	1.5e-08	5.24098e-07	Hgf	Hgf;NK2;HGF/SF;C230052L06Rik;SF/HGF;NK1	Hepatocyte growth factor, a growth factor, acts in antiapoptosis and axon guidance; human HGF is associated with Alzheimer disease, arteriosclerosis, brucellosis, pancreatitis, myelodysplastic syndromes, hypertension, ovarian and several other neoplasms (BKL)
15251	2.68266	0	0	Hif1a	MOP1;AA959795;bHLHe78;Hif1a;HIF1alpha	Hypoxia inducible factor 1 alpha subunit, acts in apoptosis, angiogenesis, lactate biosynthesis, and regulation of gluconeogenesis; human HIF1A is associated with keloid, altitude sickness, heart and Huntington diseases, and breast and lung cancers (BKL)
15254	1.9022	6.375e-07	1.28106e-05	Hint1	PRKCNH1;PKCI-1; Prkcnh1; Pkci1;Ipk1;AA673479;Hint;Hint1; Pkci	Histidine triad nucleotide binding protein 1, an AMP deaminase that acts in histone acetylation, DNA repair, behavior, synaptic transmission, apoptosis, regulates transcription factor activity; human HINT1 is associated with schizophrenia (BKL)
15267	-1.55797	5.05835e-05	0.000557679	Hist2h2aa1	AI448581;Hist2h2aa1;H2a-615;H2A;Hist2; Hist2h2aa2	Protein with very strong similarity to histone H2A (rat H2a), which stimulates glucose-6-phosphatase activity, contains a histone-like transcription factor (CBF or NF-Y) and archaeal histone domain and a core histone H2A, H2B, H3 or H4 domain (BKL)
15365	-1.53475	0.000194038	0.00171997	Hmga2-ps1	[y]i-c;Gm7996;Hmga2-ps1;Hmgic-ps1;EG666235	high mobility group AT-hook 2, pseudogene 1 (NCBI)
15366	2.0181	0.00407632	0.0220841	Hmmr	Hmmr;Ihabp;Rhamm;AA386826; Rhamm;CD168	Hyaluronan mediated motility receptor, involved in sperm motility, regulates mitotic spindle assembly and cytokinesis; human HMMR is associated with B-cell lymphoma, multiple myeloma, breast cancer, and head and neck squamous carcinoma (BKL)
15370	2.63232	3.03035e-05	0.000361768	Nr4a1	N10; Hmr;Hbr1;NP10; Nur77;nur77;GFRP1;NGFIB;Hbr-1;Nr4a1;TR3; N10;Gfrp;Hmr;NGFI-B;mCG_16837;TIS1	Nuclear receptor subfamily 4 group A member 1, a transcription factor that regulates apoptotic mitochondrial changes, cytokine signaling, testosterone biosynthesis, and DNA repair; human NR4A1 is associated with arteriosclerosis and multiple neoplasms (BKL)
15442	1.88078	0.000172007	0.00155434	Hpse	HSE1;Hpse;Hpr1;Hpa	Heparanase, a beta-glucuronidase that acts in heparan sulfate proteoglycan catabolism; human HPSE is associated with diabetic nephropathy, AML, myeloma, mesothelioma, and pancreatic and various other neoplasms (BKL)
15450	-2.48975	6.3711e-06	9.39889e-05	Lipc	Hpl;AI256194;HL;Lipc	Lipase hepatic, involved in lipid metabolism, fatty acid transport, and glucose metabolic process; human LIPC is associated with type I diabetes mellitus, type II diabetes mellitus, and coronary artery disease (BKL)
15465	-1.99861	0.00710095	0.0341595	Hrh1	mCG_130491;Hrh1;H1R;Bphs;HH1R;Hir	Histamine H1 receptor, acts in immune and inflammatory response, behavior, memory, spatial learning, Ca+ and Mg+ ion transport, and in dopaminergic synaptic transmission; human HRH1 is associated with Alzheimer disease and coronary arteriosclerosis (BKL)
15466	-1.92875	5.80502e-05	0.000620493	Hrh2	Hrh2	Histamine receptor H2, acts in GPCR signaling, cAMP biosynthesis, and apoptosis, regulates neuronal membrane potential and nociception; human HRH2 is associated with duodenal ulcer, Alzheimer disease, food allergy, bowel syndrome, and schizophrenia (BKL)
15481	-1.53439	0.000205743	0.00181766	Hspa8	Hspa8;Hsc70; Hsc73;2410008N15Rik;Hspa10;Hsp73;Hsc73;Hsc71	Heat shock 70kDa protein 8, a transcriptional cofactor that acts in ATP catabolism, cell migration, protein folding, and protein transport; human HSPA8 is associated with Alzheimer disease, multiple sclerosis, and adenocarcinoma (BKL)
15482	-2.66906	0.000463197	0.0036135	Hspa1l	mCG_15932;Hsc70t;Msh5;Hspa1l	Heat shock 70kDa protein 1-like, may play a role in protein refolding, apoptosis, and spermatogenesis; polymorphisms in the human HSPA1L gene correlate with essential hypertension and rheumatoid arthritis (BKL)
15505	-1.98298	0.00013289	0.001252	Hsph1	Hsp110;Hsp105;AI790491;105kDa;Hsp110;Hsph1;hsp-E7I; Kiaa0201	Heat shock 105kDa-110kDa protein 1, an ATPase inhibitor that plays a role in chaperone mediated protein folding, MAPK and caspase activation, apoptosis, embryo implantation, and immune response, mediates IL-6, IL-12, and tumor necrosis factor biosynthesis (BKL)
15511	-4.70545	0.000131079	0.00123995	Hspa1b	Hcp70.1; Hsp70a1; Hsp70-1; Hspa1;Hspa1b;Hsp70.1;Hsp70;hsp68;Hsp70-1	Heat shock protein-1B, inhibits cytochrome-c release and caspase activity, acts in spermatogenesis; human HSPA1B is associated with male infertility, breast cancer, celiac disease, non-Hodgkin lymphoma, and ankylosing spondylitis (BKL)
15528	1.58667	3.816e-07	8.17187e-06	Hspe1	mt-cpn10;Hsp10;Hspe1;mCG_117539;10kDa	Heat shock protein 1, binds to chaperones, plays a role in protein folding, regulates cell differentiation and NF-kappaB transcription factor activity; human HSPE1 is associated with prostatic and several other neoplasms (BKL)
15531	2.15746	1.161e-07	2.93216e-06	Ndst1	1200015G06Rik;Hsst;NDST-1;Ndst1	N-deacetylase-N-sulfotransferase 1, a bifunctional enzyme that catalyzes N-deacetylation and N-sulfation of glucosamine of glycosaminoglycan in heparan sulfate; gene mutations are associated with pulmonary hypoplasia and neonatal respiratory distress (BKL)
15939	-1.67869	0.000879106	0.006178	Ier5	mCG_8214;Ier5	Immediate early response 5, a transcription factor that acts in G2-M checkpoint, inhibits cell proliferation and apoptosis (BKL)
15945	5.09706	5.58902e-05	0.000601904	Cxcl10	Crg2;INP10;CRG-2; Inp10;gIP-10;Scyb10;IP10;mCG_12531;C7; Scyb10;IP-10;Cxcl10; Ifi10;mob-1;Ifi10	Chemokine ligand 10, acts in GPCR pathway, type I hypersensitivity, and cell proliferation; human CXCL10 is associated with asthma, behcet syndrome, encephalitis, pulmonary fibrosis, HIV infections, aspergillosis, myasthenia gravis, and lymphoma (BKL)
15953	-1.84208	0.00692817	0.0335192	Ifi47	47kDa;Irgd;Igrd;Iipg4; IRG-47;Iigp4;IRG-47;Ifi47;mCG_14415;Ifggc1;Olfr56	Interferon gamma inducible protein 47 kDa, a putative GTP-binding protein that is involved in response to pathogenic protozoa infection (BKL)
15958	1.75564	0.000349245	0.00286233	Ifit2	mCG_21468;Ifit2;P54; Isg54;AV302338; Ifi54;Ifi54;Garg39	Interferon-induced protein with tetratricopeptide repeats 2, activates Caspase-3 activity and regulates apoptosis, acts in cell migration and defense response to bacteria; human IFIT2 is associated with oral squamous cell carcinoma and influenza (BKL)
15979	-1.54506	8.01e-08	2.13004e-06	Ifngr1	Ifgr;Nktar;CD119;Ifngr1;Ifngr;IFN-gammaR	Interferon gamma receptor 1, interacts with TGF-betaRI and is involved in the activation of Stat1 and Stat5, acts in inflammatory responses and type IV hypersensitivity, may play a role in female pregnancy and multicellular organismal development (BKL)
15985	-1.69937	0.00193177	0.0120133	Cd79b	Cd79b;B29;Igbeta;Igb;Ig-beta	CD79B antigen, plays a role in B cell differentiation, activation of MAPK activity, and multicellular organismal development; human CD97B is associated with familial form of chronic B-cell lymphocytic leukemia (BKL)
16000	5.18496	8.9e-09	3.36931e-07	Igf1	mCG_2310;C730016P09Rik;Igf-1;Igf1;Igf-I	Insulin-like growth factor 1, a signal transducer that acts in antiapoptosis, cell proliferation, and multicellular organismal development, regulates heart contraction and ossification; human IGF1 is associated with various types of neoplasm (BKL)
16004	2.45434	3.412e-07	7.36612e-06	Igf2r	Mpr300;CD222;AI661837;Igf2r;CI-MPR;M6P/IGF2R	Insulin-like growth factor-2 receptor, a death receptor that acts in intracellular trafficking of proteins towards the lysosome, mediates insulin secretion; human IGF2R is associated with type-1 diabetes, colorectal, ovarian, and various neoplasms (BKL)
16016	-1.62113	1.4131e-06	2.54048e-05	Ighg2b	Ighg2b;gamma2b;Igh-3;IgG2b	immunoglobulin heavy constant gamma 2B (NCBI)
16160	3.16528	0.000388294	0.00312315	Il12b	mCG_20097;Il12p40;p40;Il-12p40;Il-12b;Il12b	Interleukin 12b, acts in Th1 type immune response, leukocyte chemotaxis, and NF-kappaB cascade; human IL12B is associated with cerebral malaria, leprosy, tuberculosis, diabetes, skin neoplasms, Crohn disease, psoriasis, and AIDS (BKL)
16162	2.64818	2.6e-09	1.32046e-07	Il12rb2	IL-12RB2;Il12rb2;A930027I18Rik;Ifnm	Interleukin 12 receptor beta 2, regulates Th1 cell differentiation and NK cell mediated immunity; human IL12RB2 is associated with type 1 diabetes, asthma, multiple sclerosis, tuberculoid leprosy, Helicobacter infection, and Crohn disease (BKL)
16175	1.64072	0.00300997	0.0172736	Il1a	Il1a;mCG_20997;Il-1a	Interleukin 1 alpha, a cytokine that regulates NF-kappaB activity, cell proliferation, and inflammation; human IL1A is associated with HIV infections, psoriasis, vitiligo, endometriosis, arthritis, abortion, and Alzheimer, Crohn, and cardiac diseases (BKL)
16176	3.43744	2.2021e-06	3.7144e-05	Il1b	Il-1b;IL-1beta;mCG_20999;Il1b	Interleukin 1 beta, a signal transducer that acts in cell migration; human IL1B is upregulated in AIDS, brain diseases, diabetes, heart disease, POEMS syndrome, digestive system disorder, vaginosis, lung diseases, psoriasis, obesity, and several neoplasms (BKL)
16177	2.22324	4.0872e-06	6.44384e-05	Il1r1	CD121a;Il-1r1;Il1r1; Il1ra;Il1r-1;IL-iR;CD121b;mCG_124823	Interleukin 1 receptor type I, acts in embryo implantation, microglial cell activation, and regulation of antibacterial peptide biosynthesis; human IL1R1 is associated with inflammatory bowel diseases, psoriasis, and type I diabetes mellitus (BKL)
16181	6.00709	1.2968e-06	2.36091e-05	Il1rn	IL-1ra;mCG_4837;Il1rn;F630041P17Rik;Il-1ra	Interleukin 1 receptor antagonist, a putative cytokine that functions in immune response; human IL1RN is associated with alopecia areata, rheumatoid arthritis, type II diabetes, Alzheimer and coronary diseases, postmenopausal osteoporosis, and asthma (BKL)
16186	3.72868	2.2e-09	1.17849e-07	Il2rg	mCG_2198;CD132;Il2rg;gamma(c);gc;[g]c	Interleukin 2 receptor gamma chain, acts in JAK-STAT cascade, antiapoptosis, organ morphogenesis, and immunity; human IL2RG is associated with colitis, multiple sclerosis, encephalitis, Crohn disease, and X linked severe combined immunodeficiency (BKL)
16193	1.76745	0.00790515	0.037122	Il6	Il-6;mCG_11634;Il6	Interleukin 6, a cytokine that regulates immune and inflammatory responses; human IL6 is associated with anemia, rheumatoid arthritis, myeloid leukemia, ischemia, Alzheimer disease, various cancers, bone resorption, asthma, and coronary artery diseases (BKL)
16197	-1.58374	0.000512314	0.00393345	Il7r	IL-7Ralpha;CD127;Il7r	Interleukin 7 receptor, acts in B cell differentiation, T cell receptor V(D)J recombination, and multicellular organismal development; human IL7R is associated with early onset form of type I diabetes mellitus and multiple sclerosis (BKL)
16205	-1.88862	0.000443999	0.00347833	Gimap1	Imap1;Imap38;IAP38;imap; Imap38;Gimap1	GTPase IMAP family member 1, a GTP binding protein that may play a role in defense response and apoptosis (BKL)
16343	1.54043	1.17029e-05	0.000159716	Eif3s6-ps2	Eif3s6-ps2;Int6-ps2	eukaryotic translation initiation factor 3, subunit 6, pseudogene 2 (NCBI)
16344	2.56804	0.00548302	0.0278541	Eif3s6-ps3	Int6-ps3;Eif3s6-ps3	eukaryotic translation initiation factor 3, subunit 6, pseudogene 3 (NCBI)
16364	-1.73789	1.72e-07	4.13601e-06	Irf4	Irf4;Spip;AI385587;mCG_4922;LSIRF;IRF-4	Interferon regulatory factor 4, a transcription factor that acts in TLR signaling and cell cycle, inhibits proinflammatory cytokine involved in immune response and apoptosis; human IRF4 is associated with B-cell lymphocytic leukemia and multiple myeloma (BKL)
16402	2.46798	0	0	Itga5	VLA5;Fnra;Itga5;Cd49e	Integrin alpha 5, acts in EGFR signaling, cell cycle arrest, cell adhesion, cell migration, and regulation of angiogenesis; human ITGA5 is associated with multiple myeloma, HIV infection, glioblastoma, colonic neoplasm, and atopic dermatitis (BKL)
16407	-2.35164	1.6943e-06	2.9655e-05	Itgae	CD103;aM290;Itgae;alpha-M290;alpha-E1;A530055J10	Integrin alpha-E epithelial-associated, plays a role in regulatory T cell differentiation, immature T cell proliferation, leukocyte adhesion, dendritic cell cytokine production, and inflammatory response; human ITGAE is associated with multiple myeloma (BKL)
16411	14.3734	0	0	Itgax	N418;Itgax;mFLJ00114;Cd11c;AI449405;Cr4	Integrin alpha X, a heterodimerizing protein that plays a role in phagocytosis; human ITGAX is associated with rheumatoid arthritis, Crohn disease, granulomatous disease, leukemia, psoriasis, pyoderma gangrenosum, HIV infections, and multiple sclerosis (BKL)
16421	-1.53617	0.00989984	0.0440973	Itgb7	Ly69;Itgb7	Integrin beta 7, plays a role in cell-cell and cell-matrix adhesion, activates NF-kappaB activity, protein sumoylation, and cytokine production; human ITGB7 is associated with Sjogren syndrome, type 1 diabetes mellitus, T-cell leukemia, and lymphoma (BKL)
16440	-1.53297	3.869e-07	8.25683e-06	Itpr3	Ip3r3;Itpr-3;Itpr3	Inositol 1-4-5 triphosphate receptor 3, acts in GPCR pathway, cell proliferation, apoptosis, Ca2+ transport, muscle hypertrophy, and oocyte maturation; human ITPR3 is associated with stomach cancer and risk in diabetes and coronary aneurysm (BKL)
16475	-2.15995	0.00621935	0.0308073	Ajuba	Ajuba;Jub	Ajuba LIM protein, an enzyme regulator and a transcription corepressor that regulates mitotic entry and cell migration, acts in calcium-dependent cell adhesion, lamellipodium assembly, spindle organization, mRNA polyadenylation, and protein localization (BKL)
16480	1.61589	4.24e-07	8.93573e-06	Jup	Jup;PG;D930025P04Rik	Junction plakoglobin, a transcriptional coactivator that regulates cell adhesion, differentiation of cardiac progenitor cells to adipocytes, and apoptosis; human JUP is associated with acute myeloid leukemia and lung, ovarian and several cancers (BKL)
16491	2.26786	0.000483028	0.00374262	Kcna3	Kca1-3;Kcna3;Kv1.3;Mk-3	Voltage-gated potassium channel shaker-related subfamily member 3, a delayed rectifier K+ channel that is involved in T-cell activation, apoptosis, mitochondrial depolarization, and cytochrome c release; human KCNA3 is associated with several neoplasms (BKL)
16513	1.80584	0.000158711	0.00145469	Kcnj10	mCG_4485;Kcnj10;Kir4.1;BIR10;Kir1.2;BIRK-1	Potassium inwardly-rectifying channel subfamily J member 10, acts in K+ ion transport and glutamate uptake during synaptic transmission, regulates oligodendrocyte myelination and gastric acid secretion; human KCNJ10 is associated with SeSAME syndrome (BKL)
16518	4.62141	2.5e-09	1.28017e-07	Kcnj2	Kcnj2;Kcnf1;IRK1;mCG_21284;Irk1;Kir2.1	Potassium inwardly-rectifying channel subfamily J member 2, acts in ion transport, muscle organ development, axonogenesis, vasodilation, and female pregnancy; human KCNJ2 is associated with paralysis, QT syndrome, and skeleton system diseases (BKL)
16524	2.34296	0.000444241	0.00347833	Kcnj9	mbGIRK3;Kcnj9;1700085N21Rik;Girk3;mCG_4483;Kir3.3	Potassium inwardly-rectifying channel subfamily J member 9, a potassium channel regulator that regulates action potential and is involved in response to temperature stimulus, may act in GPCR signaling, synaptic transmission, neurogenesis, and memory (BKL)
16534	2.15995	2.20166e-05	0.000275586	Kcnn4	KCa3.1;mCG_22845;Kcnn4;IKCA1;mIKCa1;IK1;KCNN4;SK4;KCA4;SKCas	Potassium intermediate-small conductance calcium-activated channel subfamily N member 4, mediates membrane hyperpolarization, calcium influx, vasodilation, cell volume, and immunity; human KCNN4 is associated with Crohn disease and endometrial cancer (BKL)
16543	2.30591	0.000104463	0.00102182	Mdfic	Mdfic;Kdt1;Mdfid	Protein with moderate similarity to human MDFI, which is a putative transcriptional repressor that mediates cytoplasmic sequestering of transcription factor, regulates striated muscle development and release of sequestered calcium ion into cytosol (BKL)
16551	1.72828	0.00150004	0.00971186	Kif11	Kifl1;Kif11;Eg5;Knsl1;Kif8	Kinesin family member 11, a motor protein that promotes mitotic spindle assembly and bipolarity, mediates cell cycle and microtubule dynamics via ATPase activity, inhibited response to chemical stimuli; human gene correlates with Alzheimer disease (BKL)
16560	2.08156	0.00469785	0.0246706	Kif1a	mCG_133020;Gm1626;Kif1a;ATSV;mKIAA4102;Kns1;C630002N23Rik;Atsv; Kif1	Kinesin family member 1A, a microtubule motor protein that acts in anterograde axonal transport, vesicle-mediated transport, Golgi to plasma membrane protein transport, and synaptic transmission; human KIF1A is associated with endometrial cancer (BKL)
16592	7.77405	7.459e-07	1.46407e-05	Fabp5	Fabpe; Mal1;mCG_1638;Fabp5;mal1;E-FABP;PA-FABP; Klbp;Klbp	Fatty acid binding protein 5, acts in RAR signaling, leukotriene biosynthesis, keratinocyte migration, and glucose metabolism; human FABP5 is associated with psoriasis, type II diabetes, axonal neuropathy, and bladder and endometrial cancers (BKL)
16643	-3.34035	9.44e-08	2.46102e-06	Klrd1	Cd94;CD94;Klrd1	Killer cell lectin-like receptor subfamily D member 1, inhibits apoptosis and cytolysis, regulates natural killer cell mediated immunity and T cell proliferation (BKL)
16765	2.57338	1.66022e-05	0.000215203	Stmn1	Stmn1;P18;Pp17;mCG_12955;Pr22;Pp19;Lap18;Smn;Pig;P19;19k;Pp18;Op18; Lap18;Lag; Pr22	Stathmin 1, binds to microtubule, plays a role in axonogenesis, neuron migration, embryo implantation, and microtubule depolymerization; human STMN1 is associated with Alzheimer disease, multiple sclerosis, and in ovary and various other neoplasms (BKL)
16768	2.70695	0	0	Lag3	Ly66;LAG-3;CD223;Lag3	Lymphocyte-activation gene 3, a MHC-II receptor that regulates MAPK activation, T-cell and B-cell activation, tolerance induction to self antigen, and immunity; human LAG3 is upregulated in HIV infections, stage III melanoma, and colorectal cancer (BKL)
16783	1.83783	0	0	Lamp1	mCG_3708;CD107a;Lamp1;Lamp-1;AI196048	Lysosomal associated membrane protein-1, binds to amelogenin, regulates mesenchymal proliferation and NK-cell cytotoxicity, may act in cell adhesion; human LAMP1 is associated with AIDS, lysosomal storage diseases, Gaucher disease, and breast neoplasms (BKL)
16785	2.31498	3e-10	2.69391e-08	Rpsa	P40;Lamr1;P40-3;67lr;P40-8;Lamrl1;MLR; P40-8;Rpsa;67kDa;Lamr;AL022858	Ribosomal protein SA, a laminin receptor that plays a role in antiapoptosis, angiogenesis, endocytosis, cell migration, adhesion, and proliferation, may act in embryo implantation; human RPSA is associated with colorectal, ovarian, and other neoplasms (BKL)
16828	1.89781	4e-10	3.31929e-08	Ldha	l7R2;Ldh1;mCG_19938; Ldh1;Ldha;Ldhm;Ldh-1	Lactate dehydrogenase A, catalyzes the NAD-dependent interconversion of pyruvate to L-lactate, may act in T-cell differentiation; human LDHA is associated with erythema, myoglobinuria, inborn metabolic errors, breast and prostatic neoplasm (BKL)
16848	-1.55977	7.389e-07	1.4534e-05	Lfng	AW061165;mCG_14497;Lfng	LFNG O-fucosylpeptide 3-beta-N-acetylglucosaminyltransferase, promotes notch signaling and glycosylation, mediates axial extension in somitogenesis and dorsal-ventral axis specification; human LFNG is associated with spondylocostal dysostosis (BKL)
16852	1.54435	0.00475335	0.0248958	Lgals1	L14;Gal-1;Lect14;AA410090;Gbp;galectin-1;Lgals1;L-14.5;Galbp	Lectin galactoside-binding soluble 1, a chemoattractant that acts in Ras GTPase activation, plasma cell differentiation, and induction of apoptosis; human LGALS1 is associated with lateral sclerosis, HIV infection, and lung and several other neoplasms (BKL)
16854	4.72288	1.05e-08	3.86483e-07	Lgals3	Mac-2;GBP;gal3;L-34;mCG_6908;Lgals3	Lectin galactoside-binding soluble 3, a carbohydrate binding protein that regulates Ras protein signaling, T cell proliferation, cell adhesion, apoptosis, and innate immunity; human LGALS3 is associated with heart failure, melanoma, and many other cancers (BKL)
16898	2.19619	3.1e-09	1.50451e-07	Rps2	Rps4; mCG_142391;LLRep3;Rps2;mCG_12811;S4;Llrep3	Ribosomal protein S2, a structural constituent of cytosolic small ribosomal subunit; human RPS2 is associated with squamous cell carcinoma and breast and colon cancers (BKL)
16906	1.53794	0.000134511	0.00126533	Lmnb1	Lmnb1	Lamin B1, induces cell proliferation and inhibits senescence, acts in apoptosis, lung development, ossification, and aging; human LMNB1 is associated with Pelizaeus-Merzbacher disease and breast, colon, lung, and liver cancers (BKL)
16918	-2.07197	0.0108575	0.0473197	Mycl1	mCG_5533;Mycl1;L-myc;bHLHe38;AW536278;Lmyc1;Lmyc-1; Mycl	v-myc myelocytomatosis viral oncogene homolog 1 lung carcinoma derived, a transcription cofactor that regulates cell proliferationa; human MYCL1 is associated with skin, lung, stomach, colon, and testis cancers (BKL)
16948	18.0134	0	0	Lox	AI893619;TSC-160;Rrg;mCG_3257;Lox	Lysyl oxidase, a transcription regulator that acts in ERK cascade, bone mineralization, collagen organization, chemotaxis, and artery development; human LOX is associated with cutis laxa and Menkes Kinky hair and Ehlers-Danlos syndromes (BKL)
16956	26.7475	0	0	Lpl	Lpl;mCG_16917	Lipoprotein lipase, acts in lipoprotein catabolism, blood circulation, and memory; human LPL is associated with hyperlipidemia, type 2 diabetes, obesity, hypertension, arteriosclerosis, prostate neoplasm, and Alzheimer disease (BKL)
16976	1.95071	2.08e-08	6.80687e-07	Lrpap1	mCG_2555;lrpap1;AA617339;Lrpap1;RAP;HBP44;C77774;AU042172;AI790446	Low density lipoprotein receptor-related protein associated protein 1, a receptor antagonist that plays a role in cell adhesion, protein folding, and neuronal synaptic plasticity; human LRPAP1 is associated with Alzheimer disease and gallstone disease (BKL)
16985	1.59992	1.1261e-06	2.09319e-05	Lsp1	S37;Pp52; Wp34;Lsp1;p50;pp52;WP34;Lsp-1	Lymphocyte specific 1, binds to actin and plays a role in actin filament polymerization, involved in MAPK cascade and microvascular permeability; human LSP1 is associated with lymphoma, Hodgkin disease, and hepatocellular carcinoma (BKL)
17001	-1.55258	0.000263437	0.00224725	Ltc4s	Ltc4s;mCG_67966	Leukotriene C4 synthase, a glutathione transferase that acts in leukotriene biosynthesis, cell proliferation, inflammatory response, and immunity; human LTC4S is associated with asthma and abdominal aortic aneurysm (BKL)
17035	1.69232	0.000311833	0.00260276	Lxn	Lxn;mCG_4347	Latexin, a putative endopeptidase inhibitor that plays a role in sensory perception of pain, may be involved in brain development; human LXN is associated with gastric cancer (BKL)
17057	12.7139	0	0	Klrb1a	Ly55a;NKRP12;Ly55;mCG_132546;ly-55A;NKR-P1.7;NKR-P1A;Nkrp1a; Nkrp1a;Nkrp1-a;Klrb1a;Ly55a	Killer cell lectin-like receptor subfamily B member 1, an activating receptor that regulates IL-8 secretion, T cell proliferation, and NK cell-mediated cytotoxicity; human KLRB1 is associated with multiple sclerosis, arthritis, and many neoplasms (BKL)
17059	3.82732	1.4191e-06	2.54616e-05	Klrb1c	Nk-1;NKRP1; Nkrp1c;CD161;AI462337;NKR-P1 40;Ly-59;Ly55c;Ly59;NK1.1;Nk1;mCG_132525;NKRP140;NKR-P1.9;Nkrp1c;ly-55c;NK-RP1;Nk-1.2;Nk1.2;Klrb1c	Killer cell lectin-like receptor subfamily B member 1C, a transmembrane signaling receptor that acts in NK-cell activation, defense response, and exocytosis, regulates interleukin secretion and neutrophil chemotaxis (BKL)
17079	1.61888	3.30917e-05	0.000388326	Cd180	F630107B15; Rp105;RP105;Cd180;Ly78	CD180 antigen, a signal transducer that regulates immunoglobulin production, acts in B-cell activation and antiapoptosis; human CD180 is associated with mucocutaneous lymph node syndrome, lupus erythematosus, liver cirrhosis, leukemia, and periodontitis (BKL)
17082	2.07964	4.74939e-05	0.000528316	Il1rl1	T1; Ste2;T1/ST2;Fit-1; St2;St2-rs1;Ly84;St2;Il1rl1;DER4;ST2L	Interleukin 1 receptor-like 1, an IL-1 receptor that acts in NF-kappaB and TLR2 signaling, Th 2 cell lineage commitment, and inflammatory responses, upregulated in autoimmyune encephalomyelitis; genetic knockout causes allergic pulmonary inflammation (BKL)
17085	4.93483	0	0	Ly9	Lgp100;T100;Ly9;SLAMF3;CD229;AI893573;Ly-9	Lymphocyte antigen 9, a plasma membrane protein that regulates cytokine production, acts in T cell activation and proliferation, immunological synapse formation, and homophilic cell adhesion (BKL)
17086	-3.34267	0.00599379	0.0299496	Ncr1	Ncr1;NKp46;Ly94	Natural cytotoxicity triggering receptor 1, plays a role in natural killer cell activation and apoptosis; human NCR1 is associated with cervix cancer, HIV infection, chronic hepatitis C, leukemia, and lymphoproliferative disorders (BKL)
17105	1.87514	2.23451e-05	0.000278572	Lyz2	Lyzs;Lys;Lysm;Lzp;Lzm-s1;Lyz;Lyz2; Lyzs;AI326280;Lzm	Lysozyme 2, a lipopolysaccharide binding protein that is involved in symbiosis and defense response to bacteria, regulates inflammation and innate immunity, may play a role in myeloid cell differentiation (BKL)
17110	1.64718	0.00196067	0.0121645	Lyz1	Lyz1;Lzp-s;Lyz	Lysozyme 1, catalyzes the hydrolysis of 1, 4-beta-linkages between N-acetyl-D-glucosamine and N-acetylmuramic acid in peptidoglycan heteropolymers of the prokaryotes cell walls; human LYZ gene mutations cause hereditary systemic amyloidosis (BKL)
17116	-2.93156	0.000886751	0.00622702	Mab21l1	AW047968;Mab21;Mab21l1	Mab-21-like 1, plays a role in optic placode formation and retina development in camera-type eye, may be involved in visual perception, cell fate determination, and regulation of transcription (BKL)
17132	-1.65634	1.65108e-05	0.000214193	Maf	2810401A20Rik;Maf;AW047063;c-maf;A230108G15Rik;Maf2	v-maf musculoaponeurotic fibrosarcoma oncogene homolog, a transcription factor that acts in TLR signaling, eye development, ossification, erythropoiesis, and immunity; human MAF is associated with lymphomas, cataract, and microphthalmia (BKL)
17155	-1.57425	1.492e-07	3.65393e-06	Man1a	PCR1;mCG_50876;Man1a;Man1a1	Mannosidase alpha class 1A member 1, acts in N-glycan processing to secreted and cell-surface N-glycans; human MAN1A1 is associated with congenital form of mannosidosis and multiple myeloma (BKL)
17159	2.61474	0	0	Man2b1	Man2b;AW107687;LAMAN;Man2b1;Laman; Manb	Mannosidase 2 alpha B1, involved in protein deglycosylation, locomotion, mannose metabolic process, and regulation of synaptic plasticity; human MAN2B1 is associated with Alzheimer disease and mannosidosis (BKL)
17160	1.549	4.8e-09	2.08464e-07	Man2b2	Man2b2;Kiaa0935;mKIAA0935	Mannosidase 2 alpha B2, may play a role in spermatogenesis (BKL)
17161	1.54971	0.00424279	0.0227247	Maoa	1110061B18Rik;AA407771;Maoa	Monoamine oxidase A, catalyzes oxidative deamination of amines, such as dopamine, norepinephrine, and serotonin, acts in apoptosis and forebrain development; human MAOA is associated with Huntington, bipolar, autism, and Parkinson and Alzheimer diseases (BKL)
17164	1.65061	5.969e-07	1.20731e-05	Mapkapk2	Rps6kc1;MK2;AA960234;Mapkapk2;MK-2;MAPKAP-K2	MAP kinase-activated protein kinase 2, acts in inflammatory response, angiogenesis, chromosome segregation, and antiapoptosis, mediates stress fiber formation, cytokine production, and NF-kappaB activity; human MAPKAPK2 is associated with breast neoplasms (BKL)
17174	1.97201	0.000268929	0.0022878	Masp1	Masp1/3;Masp1;CCPII;Crarf;AW048060; Masp3	Mannan-binding lectin serine peptidase 1, mediates complement activation through the lectin pathway, acts in coumarin catabolism; human MASP1 is associated with severe fibrosis during hepatitis C virus-infection (BKL)
17216	1.66748	0.00340846	0.0191121	Mcm2	Cdcl1; Mcmd2;Mcmd2;BM28;AA959861;Mcm2;mKIAA0030;CDCL1;AW476101; Kiaa0030;Bm28	Minichromosome maintenance deficient 2 mitotin, acts in DNA-dependent DNA replication initiation, cell cycle checkpoint, and regulation of chromosome organization; human MCM2 is associated with oral epithelial dysplasias, breast and several neoplasms (BKL)
17218	1.73067	0.00256347	0.0151269	Mcm5	AL033333;AA617332;mCD46;P1-CDC46;mCDC46;Mcm5;Cdc46; Mcmd5;AI324988;Mcmd5;mCG_14998	Minichromosome maintenance complex component 5, a transcription coactivator and putative ATPase that acts in DNA replication and cell cycle; human MCM5 is upregulated in ovarian, gastric, and thyroid cancers (BKL)
17219	2.43176	9.423e-07	1.79462e-05	Mcm6	Mis5;D1Wsu22e;mCG_20050;Mcm6;ASP-l1;Mcmd6	Minichromosome maintenance deficient 6, an ATP-dependent DNA helicase that plays a role in DNA replication initiation and protein hetero-oligomerization; human MCM6 is upregulated in mantle cell lymphoma (BKL)
17252	-1.55222	0.00109142	0.00743124	Rdh11	Ube-1c;Arsdr1;HCBP12;C85936;AU045252;Mdt1;UBE-1c1;SCALD;Ube-1b;Rdh11;Psdr1; Mdt1;AI428145;Ube-1a;M42C60;2610319N22Rik;CGI-82; Psdr1	Retinol dehydrogenase 11, a retinal reductase that plays a role in dark adaptation through modulation of calcium homeostasis, may be involved in cholesterol and unsaturated fatty acid metabolism (BKL)
17263	-2.76702	0.00537335	0.0274621	Meg3	Gtl2;Meg3;D12Bwg1266e;3110050O07Rik;R74756;2900016C05Rik;AI425946;AW108224;6330408G06Rik;R75394	maternally expressed 3 (NCBI)
17304	1.50733	0.00512366	0.0263965	Mfge8	AA408458;mCG_6301;MFG-E8;AI325141;P47;lactadherin;Mfge8;SED1;Mfgm	Milk fat globule-EGF factor 8 protein, an O-acetyltransferase that acts in PDGFR-beta signaling, apoptosis, wound healing, and immunity; human MFGE8 is associated with asthma, ulcerative colitis, pancreatitis, breast cancer, and Alzheimer disease (BKL)
17308	-1.56989	0.00135833	0.00894074	Mgat1	Gnt1;Mgat1;Mgat-1;mCG_14414	Mannosyl (alpha-1, 3-)-glycoprotein beta-1, 2-N-acetylglucosaminyltransferase, catalyzes the transfer of N-acetylglucosaminyl residue to oligosaccharide, plays a role in N-glycan processing, nervous system development, and vasculogenesis (BKL)
17312	-1.63278	0.00284457	0.0164976	Clec10a	CD301a;Mgl1;Mgl;Clec10a;M-ASGP-BP-1; Mgl1	C-type lectin domain family 10 member A, an asialoglycoprotein receptor that promotes tissue remodeling, inhibits inflammatory response, regulates glucose homeostasis and lipid storage, involved in apoptotic cell clearance and cell migration (BKL)
17319	2.99938	0	0	Mif	Mif;mCG_3124;Glif;GIF	Macrophage migration inhibitory factor, a cytokine that mediates inflammation and defense response; human MIF is associated with arteriosclerosis, dermatitis, Guillain-Barre syndrome, erythematosus, sclerosis, myocardial infarction, and several neoplasms (BKL)
17342	1.54007	1.078e-07	2.75245e-06	Mitf	Bhlhe32;Bw;bw; Vit;Wh;vit;BCC2;Mitf;mCG_128488;Vitiligo; Mi;Gsfbcc2;mi	Microphthalmia-associated transcription factor, acts in cell cycle, apoptosis, myogenesis, and melanocyte development; human MITF is associated with vitiligo, hyperlipidemia, melanoma, and Waardenburg syndrome (BKL)
17345	1.77974	4.01692e-05	0.000460052	Mki67	Mki67;Ki-67;D630048A14Rik;Ki67	Antigen identified by monoclonal antibody Ki 67, plays a role in the regulation of cell cycle, may act in multicellular organismal development and cell proliferation (BKL)
17364	2.99108	0.00167093	0.0106186	Trpm1	melastatin;AI606771;Trpm1;4732499L03Rik;Mlsn1;Ltrpc1	Transient receptor potential cation channel subfamily M member 1, a calcium channel that acts in detection of light stimulus involved in visual perception; human TRPM1 is associated with congenital night blindness and melanoma (BKL)
17381	3.23927	1.5661e-06	2.77509e-05	Mmp12	Mme;Mmel;Mmp12;AV378681; Mmel	Matrix metalloprotease 12, mediates inflammatory response and blood coagulation; human MMP12 is associated with arteriosclerosis, abdominal aortic aneurysm, chronic obstructive pulmonary disease, endometriosis, astrocytoma, and other cancers (BKL)
17387	1.54828	0.000185687	0.0016602	Mmp14	MT1-MMP;MT-MMP-1;AI325305;sabe;Mmp14;Mtmmp	Matrix metallopeptidase 14, a peptidase activator that acts in angiogenesis, ossification, endothelial cell migration, and organ development; human MMP14 correlates with glaucoma, sclerosis, arthritis, arteriosclerosis, and skin and breast cancers (BKL)
17395	-1.91941	8.89592e-05	0.000894791	Mmp9	MMP-9;Clg4b;B/MMP9;Mmp9;pro-MMP-9;AW743869	Matrix metallopeptidase 9, a collagenase that acts in cell adhesion and cell migration, promotes angiogenesis; human MMP9 is upregulated in Alzheimer disease, arteriosclerosis, arthritis, asthma, Lyme disease, diabetes, and lung and various other cancers (BKL)
17532	1.53262	0.00037616	0.00305197	Mras	AI326250;2900078C09Rik;Xras;mCG_18105;Mras	Muscle RAS oncogene homolog, a GTPase that plays a role in nerve growth factor receptor signaling pathway and activation of MAPK activity, stimulates transcription, neuron differentiation, and cell proliferation, may act in antiapoptosis (BKL)
17534	1.67675	2.61095e-05	0.000317412	Mrc2	mKIAA0709;mCG_4815;Endo180;Kiaa0709;uPARAP;Mrc2	Mannose receptor C type 2, binds and regulates collagen metabolism, acts in autolysis and receptor-mediated endocytosis, promotes metallopeptidase activity; human MRC2 is associated with head and neck cancer, breast neoplasms, and glioblastoma (BKL)
17537	1.51642	1.81e-08	6.12828e-07	Meis3	Meis3;Mrg2;AI573393	Meis homeobox 3, a transcription factor that regulates cell survival via a cellular mechanism that involves regulation of expression of Pdk1 protein kinase, enhances chronic myeloproliferation in Irf8 deficient bone marrow cells (BKL)
17748	2.35381	6.2157e-06	9.21351e-05	Mt1	Mt-1;Mt1;MT-I	Metallothionein 1, a zinc ion transmembrane transporter and an antioxidant that acts in nitric oxide signaling, NF-kappaB activation, and neuroprotection; human MT1A is associated with colon cancer, diabetes, and cardiovascular diseases (BKL)
17768	1.8425	0.00312922	0.0178224	Mthfd2	AW558851;Nmdmc;Mthfd2;NMDMC	Methylenetetrahydrofolate dehydrogenase (NADP+) 2 methenyltetrahydrofolate cyclohydrolase, an electron carrier that may act in utero embryonic development, mitochondrion organization, and translation; human MTHFD2 is upregulated in Friedreich ataxia (BKL)
17873	7.1834	1.6309e-06	2.8762e-05	Gadd45b	Myd118;Gadd45b;AI323528	Growth arrest and DNA-damage-inducible beta, a transcription coactivator that mediates apoptosis, cell cycle arrest, and neuroprotection; human GADD45B is associated with hepatocellular carcinoma, hypertrophy cardiomyopathy, and thrombocythemia (BKL)
17904	1.58924	1.2585e-06	2.30928e-05	Myl6	MLC3nm;MLC1SM;LC17-NM;LC17-GI;ESMLC;LC17B;Myl6;LC17;MLC3SM;Myln;LC17A;mCG_140959;MLC-3	Myosin light polypeptide 6 alkali smooth muscle and non-muscle, a putative structural molecule that is negatively regulated by a feedback mechanism to regulate the size of the mRNA pool (BKL)
17912	-1.52626	1.9406e-06	3.33381e-05	Myo1b	AA406997;Myo1b;myosin-1b	Myosin IB, a microfilament motor that plays a role in actin filament-based movement, endosome organization, and intracellular protein transport, may be involved in nervous system development (BKL)
17916	1.59549	7.2e-09	2.88434e-07	Myo1f	mFLJ00395;C330006B10Rik;myosin-1F-like protein;Myo1f;mCG_132700	Myosin If, may exhibit microfilament motor activity, mediates cell adhesion and cellular component movement, may act in sensory perception of sound; human MYO1F gene mutation causes acute monocytic leukemia and bilateral sensorineural hearing loss (BKL)
17918	2.37238	2.88e-08	9.04281e-07	Myo5a	flail;Sev-1;Dbv;Dilute;Myo5;d;AI661011;9630007J19Rik;MyoVA;flr;AI413174;Myo5a;MVa;d-120J	Myosin VA heavy chain 12 myoxin, a motor protein and a transporter that acts in CNS development, pigmentation, and cell migration; human MYO5A is associated with Griscelli disease, immunologic deficiency syndromes, and colon cancer (BKL)
17925	1.69232	2.8e-09	1.3991e-07	Myo9b	Myr5;Myo9b	Myosin IXB, a Rho GTPase activator motor protein that stimulates macrophage chemotaxis, lamellipodium assembly, and cell migration; human MYO9B is associated with systemic lupus erythematosus, diabetes, arthritis, and Celiac and Crohn diseases (BKL)
17937	2.75872	1.4e-08	4.94738e-07	Nab2	Nab2;AI451907	Ngfi-A binding protein 2, a transcriptional corepressor that inhibits angiogenesis, may act in cell proliferation and nervous system development; human NAB2 is associated with prostate carcinoma and scleroderma (BKL)
17938	1.51292	1.1678e-06	2.16206e-05	Naca	mKIAA0363;Gm1878;Naca;AL024382;AL022831;skNAC	Nascent polypeptide-associated complex alpha polypeptide, a transcriptional activator that functions in ventricular cardiomyocyte expansion and regulates postnatal skeletal muscle growth and regeneration (BKL)
17991	1.67597	4.37848e-05	0.000494481	Ndufa2	Ndufa2;AV000592;C1-B8;B8	NADH dehydrogenase 1 alpha subcomplex 2 8kDa, an inner mitochondrial membrane protein thats exhibits NADH ubiquinone reductase activity, involved in response to ethanol; human NDUFA2 is associated with Leigh disease (BKL)
18002	1.56338	3.676e-06	5.88033e-05	Nedd8	Nedd-8;Rub1;mCG_22053;Nedd8	Neural precursor cell expressed developmentally downregulated 8, a transcription coactivator that acts in protein polyubiquitination, neddylation, and regulation of ubiquitin-protein ligase activity; human NEDD8 is associated with prostatic neoplasm (BKL)
18005	3.62924	0.00433797	0.023111	Nek2	C77054;mCG_14118;Nek2;AA617254	NIMA-related kinase 2, a protein phosphatase inhibitor that acts in centrosome duplication, plays a role in chromosome segregation and regulates cell cycle and mitosis; human NEK2 is associated with breast neoplasms (BKL)
18008	5.09	1.85e-08	6.196e-07	Nes	AA166324;C78523;ESTM46;Nes	Nestin, a structural constituent of cytoskeleton that plays a role in endocrine pancreas development and nervous system development, involved in response to ionizing radiation and wounding; mRNA expression is upregulated in acute renal ischemia (BKL)
18027	-1.52168	4.825e-07	1.00097e-05	Nfia	Nfia;NF1A;9430022M17Rik;1110047K16Rik;Dnajc11;NF1-A;mKIAA1439	Nuclear factor IA, a transcription factor that acts in Notch signaling and regulates telencephalic progenitor cell differentiation, involved in brain and embryonic development (BKL)
18034	1.56917	8.7569e-06	0.000124635	Nfkb2	Nfkb2;p52;p49;lyt;NF-kappaB2;p49/p100;p50B	Nuclear factor of kappa light polypeptide gene enhancer in B-cells 2, a transcriptional activator that acts in apoptosis, immunity, and osteoclast differentiation; human NFKB2 is associated with breast cancer, lymphomas, and leukemias (BKL)
18035	2.65553	0.000276594	0.00234123	Nfkbia	Nfkbia;Ikba;Nfkbi;AI462015	Nuclear factor of kappa light polypeptide gene enhancer in B-cells inhibitor alpha, a transcription regulator that acts in apoptosis; human NFKBIA is associated with Crohn disease, Hodgkin disease, melanoma and several neoplasms (BKL)
18102	1.75038	0.000138938	0.00130236	Nme1	Nm23;NM23-M1;NDPK-A;Nme1;NM23A;AL024257	NME-NM23 nucleoside diphosphate kinase 1, a GTPase activator that regulates RAC, MAPK and AKT cascades, transcription, nucleotide-excision repair, mammary gland development, and cell migration; human NME1 is associated with breast and several neoplasms (BKL)
18103	2.05623	4.323e-07	9.09004e-06	Nme2	mCG_1461;NM23B;Nme2;nm23-M2;NM23-H2	Expressed in non-metastatic cells 2, a nucleoside diphosphate kinase that acts as a transcription factor, regulates T cell activation; human NME2 is associated with Alzheimer disease, Down syndrome, arteriosclerosis and lung and various other neoplasms (BKL)
18124	1.9243	0.00545571	0.0277748	Nr4a3	Nr4a3;TEC;AI573420;Nor1;CHN;CSMF;NOR-1;Tec;MINOR	Nuclear receptor subfamily 4 group A member 3, a transcription factor that acts in cell cycle, apoptosis, and embryonic development; human NR4A3 is associated with atherosclerosis, acute myeloid leukemia, and chondrosarcoma (BKL)
18140	2.54089	4.52507e-05	0.000508537	Uhrf1	AL022808;RNF106;ICBP90;Np95;Uhrf1	Ubiquitin-like with PHD and ring finger domains 1, a transcription corepressor that regulates DNA methylation, cell cycle, and cell proliferation; human UHRF1 is associated with bladder, kidney, breast, lung, and prostate cancers (BKL)
18148	2.05433	4.29e-08	1.25579e-06	Npm1	mCG_68069;Npm1;B23;NO38;Npm	Nucleophosmin, a CXCR4 chemokine receptor ligand that acts in double-strand break repair, apoptosis, and hemopoiesis; human NPM1 is associated with acute myeloid leukemia and several other neoplasms (BKL)
18163	-1.87688	1.847e-07	4.38146e-06	Ctnnd2	Nprap;Ctnnd2;neurojugin;Nprap;Catnd2	Catenin delta 2, a synaptosomal cell adherent junctional protein that inhibits Rho protein signal transduction, acts in neurite morphogenesis, learning, and regulation of synaptic plasticity; human CTNND2 is associated with prostatic neoplasms (BKL)
18173	2.4005	0	0	Slc11a1	Nramp;ity;Slc11a1;Lsh;Ity; Nramp1;Bcg; Lsh;Nramp1; Ity	Solute carrier family 11 member 1, an antiporter that acts in iron transport and homeostasis, shows response to IFN and IL-10; human SLC11A1 is associated with rheumatoid arthritis, ulcerative colitis, leprosy, tuberculosis, and diabetes mellitus I (BKL)
18175	-1.69154	0.00314437	0.0178848	Nrap	Nrap	Nebulin-related anchoring protein, a filamin-C binding protein that binds to vinculin, plays a role in cytoskeletal anchoring at plasma membrane and myofibril assembly, may be involved in heart development and muscle contraction (BKL)
18186	1.76052	2e-10	1.90646e-08	Nrp1	NPN-1;Nrp1;NP-1;Npn1;C530029I03;Nrp	Neuropilin 1, a semaphorin and a vascular endothelial growth factor receptor that mediates angiogenesis, chemotaxis, neuroprotection, vasculogenesis, and organogenesis; human NRP1 is associated with psoriasis, liver cirrhosis, and glioma and many cancers (BKL)
18187	2.01205	0	0	Nrp2	mCG_115000;Npn-2;Np2;Als2cr19;Nrp2;Np-2;Npn2;1110048P06Rik	Neuropilin 2, a semaphorin receptor that regulates VEGFR signaling, excitatory postsynaptic currents, angiogenesis, axon guidance, synapse formation; human NRP2 is associated with neuroblastoma, arthritis, proteinuric nephropathies, and multiple myeloma (BKL)
18208	-1.87514	0.00739643	0.0352525	Ntn1	Ntn1;AI561871;BC019633;Netrin-1	Netrin 1, acts in axon guidance, cell migration, antiapoptosis, and regulation of angiogenesis, inhibits RhoA GTPase activity and cytokine production; human NTN1 is associated with non small cell lung cancer, brain neoplasm, and neuroblastoma (BKL)
18301	2.5627	3.46e-08	1.05434e-06	Fxyd5	mCG_20367;Oit2;RIC;EF-8;Fxyd5	FXYD domain-containing ion transport regulator 5, regulates sodium-potassium exchanging ATPase activity, hepatocyte proliferation, and smooth muscle cell migration, inhibits cadherin-mediated cell-cell adhesion; rat Fxyd5 is associated with hypertension (BKL)
18356	-1.95975	0.000173908	0.00156694	Olfr56	mCG_51119;MOR276-1;IF7;Olfr56	Olfactory receptor 56, putative odorant receptor that may play a role in transduction of the olfactory response (BKL)
18383	32.5142	0	0	Tnfrsf11b	OCIF;Tnfrsf11b; Opg;Ocif;TR1;Opg	Tumor necrosis factor receptor superfamily member-11b, a cytokine that inhibits osteoclastogenesis, mediates cytokine secretion and inflammation; human TNFRSF11B is associated with calcinosis, atherosclerosis, arthritis, Hodgkin disease, and diabetes (BKL)
18412	1.71713	5.5303e-06	8.35071e-05	Sqstm1	p62;Sqstm1;STAP;OSF-6; STAP;A170;Osi	Sequestosome 1, binds to ubiquitin and mediates proteasomal protein catabolism, regulates NF-kappaB activation and autophagy; human SQSTM1 is associated with breast neoplasms, Paget disease, and rheumatoid arthritis (BKL)
18413	1.68179	0.00638004	0.0313897	Osm	Osm;OncoM	Oncostatin M, a transcription coactivator, a transcription coactivator that plays a role in JNK and MAPK activation, ossification, hemopoiesis, vascular permeability, and immune response; human OSM is associated with several neoplasms (BKL)
18436	-2.03261	0.000139472	0.00130539	P2rx1	BB122383;RP-2;P2rx1;P2x;Pdcd3;AI323649	Purinergic receptor P2X ligand-gated ion channel 1, an ATP-gated cation channel that acts in synaptic transmission, calcium ion transport, platelet activation, and insemination, regulates vasoconstriction; human P2RX1 is associated with acute leukemia (BKL)
18438	1.78139	8.6e-09	3.26906e-07	P2rx4	P2rx4;AW555605;AI504491;P2x4;P2X4;D5Ertd444e	Purinergic receptor P2X ligand gated ion channel 4, an extracellular ATP-gated cation channel with high calcium permeability that acts in calcium ion transport, vasodilation, synaptic transmission, and sensory perception, may regulate heart contraction (BKL)
18441	-2.81279	0.00207621	0.0127494	P2ry1	P2Y1;P2ry1;mCG_19415	Purinergic receptor P2Y G protein coupled 1, a signal transducer that acts in ATP biosynthesis, blood coagulation, and MAPKKK cascade, regulates cell shape, endocytosis, and protein transport; human P2RY1 is associated with thyroid neoplasm (BKL)
18442	1.78551	0.00391167	0.0213791	P2ry2	P2ru1;P2Y2;P2ry2;P2U1	Purinergic receptor P2Y2, an ATP and UTP activated G protein-coupled receptor that acts in sodium and chloride ion transport, calcium homeostasis, regulates phospholipase C and adenylyl cyclase activity; human P2RY2 is associated with cystic fibrosis (BKL)
18458	2.39773	0	0	Pabpc1	ePAB;Pabpc1;PABP;PabpI;Pabpl1;Pabp1	Poly(A)-binding protein cytoplasmic 1, a component of spliceosomal complex, regulates cell migration, focal adhesion formation, and translation, may act in mRNA localization; human PABPC1 is associated with prostatic and esophageal neoplasms (BKL)
18477	2.13959	4.7e-09	2.05561e-07	Prdx1	OSF3;PrxI;MSP23;prx1; Tdpx2;TPxA;Tdpx2;PAG;Msp23;OSF-3;Paga;PrdxI; Paga;TDX2;Prdx1;NkefA	Peroxiredoxin 1, regulates H2O2 homeostasis, apoptosis, and vasculature development; human PRDX1 is associated with Alzheimer disease, Down syndrome, vasculitis, lupus erythematosus, and thyroid and several other cancers (BKL)
18518	1.68529	3.733e-07	8.03113e-06	Igbp1	AI662457;p52;Pc52;AI115586;C81413;Tap42;Igbp1;AW208785	Immunoglobulin binding protein 1, a protein phosphatase 2A regulator, may regulate S6 kinase1 (Rps6kb1) activity by associating with protein phosphatase 2Ac (Ppp2ca) (BKL)
18538	1.63656	5.1359e-06	7.82509e-05	Pcna	mCG_15182;Pcna	Proliferating cell nuclear antigen, an enzyme regulator that acts in DNA replication and repair and cell proliferation; human PCNA is associated with Alzheimer and Huntington diseases, asthma, psoriasis, arteriosclerosis, and liver and other cancers (BKL)
18540	1.51222	8.77207e-05	0.000883289	Pcna-ps2	Pcna-ps2	proliferating cell nuclear antigen pseudogene 2 (NCBI)
18557	3.39168	6.5e-09	2.66715e-07	Cdk18	mCG_2609;Pctaire3;AA682070; Pctk3;Cdk18;Pctk3;Ctk18	PCTAIRE protein kinase 3, a putative serine-threonine kinase that is involved in Golgi localization, cargo transport and localization of vesicular tubular transport carrier components; human PCTAIRE is associated with Alzheimer disease (BKL)
18566	6.58721	0	0	Pdcd1	Ly101;mCG_12634;Pdcd1;Pdc1;Pd1;PD-1	Programmed cell death 1, acts in osteoclastogenesis, T-cell activation, and female pregnancy; genetic knockout correlates with dilated cardiomyopathy, lupus-like autoimmune disease, hydronephrosis, and type-I diabetes (BKL)
18590	1.85061	5.43136e-05	0.000587634	Pdgfa	Pdgfa;mCG_23666	Platelet derived growth factor alpha, mediates chemotaxis, induction of apoptosis, phospholipase C activation, cell migration, proliferation, lung development and organ morphogenesis; human PDGFA is associated with arteriosclerosis and several neoplasms (BKL)
18605	2.26002	4.43e-08	1.28263e-06	Enpp1	Pdnp1;4833416E15Rik;AI428932;E-NPP1; Pc1;mCG_9001;Pca;C76301;CD203c;ttw;Ly-41;Enpp1;M6S1;Pdnp1;Npps;twy;NPP1;PC-1;Pca-1	Ectonucleotide pyrophosphatase-phosphodiesterase 1, acts in phosphate metabolism, inhibits insulin receptor signaling, adipocyte maturation, and bone mineralization; human ENPP1 is associated with diabetic nephropathies and arterial calcification (BKL)
18611	2.0209	1e-10	1.05017e-08	Pea15a	Pea15;MAT1;Pea15a;Pkcs15;Pea15;PEA-15;Mat1	Phosphoprotein enriched in astrocytes 15, acts in GPCR signaling, IL-2 production, antiapoptosis, cell proliferation, and insulin secretion; human PEA15 is associated with astrocytoma, glioblastoma, polycystic ovary syndrome, and type-2 diabetes (BKL)
18612	1.98252	0.00111785	0.00759056	Etv4	Pea3;AW414408;Etv4; Pea3;Pea-3	Ets variant 4, a transcription factor that regulates Notch signaling, IL-8 secretion, cell proliferation, apoptosis, breast development, and reproduction; human ETV4 is associated with Ewing sarcoma, Wilms tumor, and lung and gastric cancers (BKL)
18613	-2.545	6.47e-08	1.76083e-06	Pecam1	Pecam-1;Pecam;PECAM-1;Cd31;C85791;Pecam1	Platelet-endothelial cell adhesion molecule, a tyrosine phosphatase activator that acts in cell proliferation, angiogenesis, and immunity; human PECAM1 is associated with arthritis, Crohn disease, myocardial infarction, and breast and several cancers (BKL)
18627	-1.71	0.000341804	0.00281509	Per2	mPer2;Per2;mKIAA0347	Period homolog 2, regulates circadian sleep or wake cycle, IFN-gamma production, lipid metabolism, and apoptosis, acts in platelet formation; human PER2 is associated with affective disorder, breast cancer, and myeloid leukemia (BKL)
18628	-2.32087	4.8742e-06	7.48155e-05	Per3	per3;mPer3;Per3;2810049O06Rik	Period homolog 3, acts in REM sleep, non-REM sleep, and wakefulness circadian sleep-wake cycle and locomotor rhythm, inhibits adipogenesis, induces apoptosis; human PER3 is associated with circadian rhythm sleep disorders and breast cancer (BKL)
18636	-1.70133	0.00125817	0.0083704	Cfp	mCG_117710;BCFG;Pfc;Cfp	Complement factor properdin, a CD4 binding protein that promotes complement activation, acts in IL-10 production, immunity, and opsonication; human CFP is associated with immunologic deficiency syndromes and meningococcal infections (BKL)
18641	1.59992	5.7152e-06	8.60195e-05	Pfkl	AA407869;Pfk-l;Pfkl; Pfkb	Phosphofructokinase liver B type, plays a role in carbohydrate metabolic process and sugar utilization, increased protein expression may play a role in Fgf1 stimulated cell proliferation; human PFKL is associated with Down syndrome and Bipolar disorder (BKL)
18647	1.86477	6.9889e-06	0.00010173	Cdk14	Kiaa0834;mKIAA0834; Pftk1;Cdk14;Pftk1	Cyclin-dependent kinase 14, negatively regulates insulin-responsive glucose transport, may be associated with postmitotic and differentiated state of cells in the nervous system, may act in meiosis as well as neuron differentiation and function (BKL)
18648	1.9661	2.159e-07	5.00393e-06	Pgam1	mCG_133364; mCG_14289;Pgam1;Pgam-1;mCG_113582;2310050F24Rik	Phosphoglycerate mutase 1, acts in glycolysis and induction of apoptosis, regulates cell proliferation; human PGAM1 is associated with polycystic ovary syndrome and liver cancer (BKL)
18655	2.43795	1e-10	1.05017e-08	Pgk1	Pgk1;Pgk-1	Phosphoglycerate kinase 1, catalyzes the conversion of 1, 3-diphosphoglycerate to 3-phosphoglycerate, regulates angiogenesis, immune response, and transcription; human PGK1 is associated with lung neoplasms, hemolytic anemia, and myoglobinuria (BKL)
18669	1.55725	1.413e-07	3.49732e-06	Abcb1b	Pgy-1;mdr;Mdr1; Mdr1;Pgy1; Mdr1b; Pgy1;Mdr1b; Pgy1-1;mCG_1177;Abcb1b;Abcb1	ATP-binding cassette subfamily B member 1, an ATPase that acts in drug transport, lactosylceramide biosynthesis, and T-helper cell cytokine production, and antiapoptosis; human ABCB1 is associated with breast neoplasms and acute myeloid leukemia (BKL)
18670	-1.59992	6.81e-08	1.83455e-06	Abcb4	Abcb4;mdr-2; Pgy2; Pgy-2;Mdr2;Pgy2;Pgy-2	ATP-binding cassette subfamily B member 4, a transmembrane translocase and a transcription factor that acts in lipid metabolism, bile acid and phospholipid transport; human ABCB4 is associated with familial form of intrahepatic cholestasis of pregnancy (BKL)
18710	-2.32194	0.00032349	0.00268919	Pik3r3	mCG_19660;Pik3r3;p55pik;AA414954	Phosphoinositide-3-kinase regulatory subunit 3, modulates the activity of the enzyme 1-phosphatidylinositol-3-kinase activity, regulates cell cycle, plays a role in insulin receptor signaling pathway; human PIK3R3 is associated with several neoplasms (BKL)
18746	2.13811	0	0	Pkm	AA414905;AL024370; Pkm2;Pkm;Pk-3;Pk3;Pkm2;Pk-2; Pykm;AL024424	Pyruvate kinase muscle, a transcriptional coactivator that regulates aerobic glycolysis, protein phosphorylation, TNF-alpha production, and T cell chemotaxis; human PKM2 is associated with rheumatic disease and breast, lung, and several other neoplasms (BKL)
18750	-1.78757	2.0218e-06	3.44466e-05	Prkca	AI875142;Pkca;mCG_140727;Prkca	Protein kinase C alpha, a transcription cofactor that acts in antiapoptosis, cell migration, hemopoiesis, phagocytosis, and tachykinin signaling pathway; human PRKCA is associated with type-2 diabetes and psoriatic, lung and several neoplasms (BKL)
18754	-1.73628	8.626e-07	1.65812e-05	Prkce	R75156;Pkce;PKC[e]; Pkcea;5830406C15Rik;Prkce;PKCepsilon	Protein kinase C epsilon, acts in MAPK activation, GPCR pathway, neuropeptide signlaing, apoptosis, calcium ion transport, and GABAergic synaptic transmission; human PRKCE is associated with prostate, lung, astrocytoma, and Alzheimer disease (BKL)
18761	-2.27731	7.89674e-05	0.000806066	Prkcq	PKCq;PKC-0;A130035A12Rik;PKCtheta;Pkcq;mCG_9571;PKC-theta;AW494342;Prkcq	Protein kinase C theta, a signal transducer that regulates T-cell homeostasis, apoptosis, and platelet aggregation; human PRKCQ is associated with arthritis, type-2 diabetes mellitus, obesity, acute myelocytic leukemia, and gastrointestinal neoplasms (BKL)
18768	2.50128	9.16e-08	2.40489e-06	Pkib	Pkib;mCG_10843;Prkacn2;Pkibeta	Protein kinase inhibitor beta cAMP dependent testis specific, a cAMP-dependent protein kinase inhibitor, plays a role in regulation of Sertoli cell proliferation, may act in intracellular signaling; human PKIB is associated with prostatic neoplasms (BKL)
18787	2.39551	6.17978e-05	0.000651928	Serpine1	Mr1;PAI1;Serpine1;mCG_18018; Pai1;Planh1; Planh1;PAI-1	Serine peptidase inhibitor clade E member 1, an endopeptidase inhibitor that acts in angiogenesis; human SERPINE1 is associated with asthma, cardiovascular diseases, brain neoplasms, hypertension, hypercholesterolemia, and pre-eclampsia (BKL)
18792	2.82973	7.7e-09	3.01957e-07	Plau	mCG_16394;Plau;u-PA;uPA	Urokinase plasminogen activator, a peptidase that acts in DNA replication, and angiogenesis; human PLAU is associated with osteoarthritis, arteriosclerosis, late onset form of Alzheimer disease, lung, bone, and several cancers (BKL)
18793	6.45463	4.4e-09	1.95663e-07	Plaur	mCG_7264;Plaur;u-PAR;uPAR;Cd87	Plasminogen activator urokinase receptor, acts in cell adhesion, blood coagulation, anoikis, angiogenesis, cell adhesion, and chemotaxis; human PLAUR is associated with endotoxemia, arteriosclerosis, urosepsis, and several cancers (BKL)
18805	-1.58484	7.595e-07	1.48763e-05	Pld1	Pld1;C85393;AA536939;mCG_20179;Pld1b;Pld1a	Phospholipase D1, regulates GPCR, EGFR, and TOR signaling, insulin secretion, ossification, neurite outgrowth, cytokine production, and inflammatory responses; human PLD1 is upregulated in melanoma, breast carcinoma, and Alzheimers disease (BKL)
18807	3.04266	0	0	Pld3	Sam-9;Pld3;Sam9	Phospholipase D family member 3, plays a role in positive regulation of myoblast differentiation and cellular response to stress, may be involved in nervous system development (BKL)
18822	-1.56881	4.4793e-06	6.9818e-05	Plod1	Plod1;Lh1;AI854890;2410042F05Rik;Plod;AV007929	Procollagen-lysine 1 2-oxoglutarate 5-dioxygenase 1, acts in protein modification process and collagen fibril organization, may function in wound healing; human PLOD1 is associated with Ehlers-Danlos syndrome, rat Plod1 is associated with hypothyroidism (BKL)
18824	2.47255	0.000119607	0.00114365	Plp2	mIMA4;Plp2	Protein with high similarity to proteolipid protein 2 (human PLP2), which is a ligand for Chemokine (C-C motif) receptor 1 and is involved in cytokine and chemokine mediated signaling pathways, contains a membrane-associating domain (BKL)
18973	1.79295	0.000526142	0.00402541	Pole	Pole1;Pole	Polymerase (DNA directed) epsilon, a 3'-5' exonuclease that plays a role in DNA strand elongation during DNA replication and in nucleotide-excision repair, upregulated in response to MDM2, may be involved in DNA metabolism (BKL)
18974	1.86909	0.00010532	0.00102712	Pole2	Pole2	Polymerase epsilon 2, a DNA-directed DNA polymerase that plays a role in DNA metabolism, nucleotide-excision repair, and protein stabilization (BKL)
19012	1.84378	3.37421e-05	0.000394712	Ppap2a	Hic53;LPP-1;Ppap2a;LPP1; Lpp1;Hpic53;mPAP	Phosphatidic acid phosphatase type 2A, catalyzes conversion of phosphatidic acid to diacylglycerol, inhibits calcium transport, NF-kB cascade, and cell proliferation, mediates apoptosis and spermatogenesis; human PPAP2A is associated with ovarian cancer (BKL)
19025	1.79502	0	0	Ctsa	Ctsa;Ppgb;AU019505;PPCA;mCG_17533	Cathepsin A, a carboxypeptidase and a multifunctional glycoprotein that forms a complex with beta-galactosidase and neuraminidase to facilitate lysosomal transport; human CTSA is associated with lysosomal storage diseases and galactosialidosis (BKL)
19034	1.70448	5.12e-08	1.44417e-06	Gm10123	EG19034;Gm10123;ENSMUSG00000062933	Peptidylprolyl isomerase A, a phosphatase inhibitor that acts in T cell activation, antiapoptosis, and protein folding, involved in response to heat and hypoxia; human PPIA is associated with rheumatoid arthritis and lung and prostatic neoplasms (BKL)
19039	2.48171	4e-10	3.31929e-08	Lgals3bp	90K;Ppicap;MAC-2BP;Lgals3bp;Tango10b;Cycap;CyCAP; Mama	Lectin galactoside-binding soluble 3 binding protein, acts in cell adhesion, cytokine-mediated signaling, MHC class-I biosynthesis, and immunity; human LGALS3BP is associated with HIV infection and breast, lung, and several other cancers (BKL)
19073	1.70527	1.11298e-05	0.000153018	Srgn	Prg;Srgn;Sgc;Prg1; Prg1	Serglycin, plays a role in heparin biosynthesis and mast cell secretory granule maturation and granzyme B storage in cytotoxic T lymphocytes, mediates spleen, Peyer's patch, and bronchial associated lymphoid tissue development (BKL)
19075	1.66478	0.000732304	0.00532553	Prim1	Prim1;AI324982	DNA primase p49 subunit, a subunit of the DNA-polymerase-alpha-primase complex that plays a role in synthesis of RNA primer during DNA replication; expression is downregulated in mouse model of Down syndrome, human PRIM1 is associated with osteosarcoma (BKL)
19079	-1.7403	0	0	Prkab1	1300015D22Rik;mCG_20709;E430008F22;Prkab1;AU021155	Protein with very strong similarity to protein kinase AMP-activated beta 1 non-catalytic subunit (rat Prkab1), which is a kinase regulator, member of the 5'-AMP-activated protein kinase beta subunit complex-interacting region containing family (BKL)
19085	2.23664	0.000770157	0.00555087	Prkar1b	Prkar1b;RIbeta;AI385716	Protein kinase cAMP dependent regulatory type I beta, a kinase regulator that plays a role in signal transduction, may act in protein amino acid phosphorylation and spermatogenesis; human PRKAR1B is associated with systemic lupus erythematosus (BKL)
19091	2.43064	0.00130275	0.0086364	Prkg1	Prkgr1a;AW125416;Prkgr1b;Prkg1; Prkgr1b;Prkg1b;Gm19690;CGKI	Protein kinase cGMP-dependent type I, regulates GPCR signaling, acts in Ca+2 homeostasis, muscle contraction, vasodilation, neuron migration, and memory; human PRKG1 is associated with Alzheimers disease and multiple myeloma (BKL)
19143	3.17554	0	0	St14	St14;Tmprss14;mCAP3;MT-SP1;Epithin;matriptase;Prss14	Suppression of tumorigenicity 14, a serine-type endopeptidase that acts in HGF biosynthesis, T-cell proliferation, keratinocyte differentiation, apoptosis, and immune response; human ST14 is associated with ichthyosis and ovarian and breast neoplasms (BKL)
19156	1.54328	2e-10	1.90646e-08	Psap	SGP-1;Sgp1;mCG_61290;AI037048;Psap	Prosaposin, a sphingolipid activator that is involved in galactosylceramide metabolism, phospholipid transport, nervous system development, and antiapoptosis; human PSAP is associated with Gaucher disease and metachromatic leukodystrophy (BKL)
19165	1.54435	0.00196279	0.0121696	Psen2	ALG-3; Ps-2;STM2;Ad4h;mCG_6223; Psnl2;Psen2; Alg3;PS-2;Psnl2;Alg3;PS2	Presenilin 2, a ryanodine-sensitive calcium channel and a secretase that acts in apoptosis, notch signaling, beta amyloid formation, and brain development; human PSEN2 is associated with Alzheimer disease, bipolar disorder, schizophrenia, and dementia (BKL)
19175	1.59034	2.0818e-05	0.000262992	Psmb6	Mpnd;Psmb6;Lmp19	Proteasome (prosome, macropain) subunit beta type 6, a subunit of the 20S proteasome that is downregulated by interferon gamma, may be involved in proteolysis (BKL)
19186	1.56808	2.48e-08	7.9617e-07	Psme1	Psme1;mCG_22049;AW413925;PA28a	Proteasome 28 subunit alpha, a 20S proteasome activator that is involved in antigen processing and presentation of endogenous peptide antigen via MHC class I and proteolysis; human PSME1 correlates with systemic lupus erythematosus and Sjogren syndrome (BKL)
19218	-3.38463	7.01e-08	1.88026e-06	Ptger3	EP3;Ptgerep3;Ptger3;Pgerep3;mCG_2590	Prostaglandin E receptor 3, a prostacyclin receptor that mediates GPCR pathway, adenylyl cyclase activation, platelet activation, gastric acid secretion, and urine volume; human PTGER3 causes Stevens-Johnson syndrome and ocular cicatricial pemphigoid (BKL)
19219	2.35708	0.00198643	0.0122997	Ptger4	mCG_10988;EP4;Ptgerep4;Ptger4	Prostaglandin E receptor 4, acts in G protein-coupled receptor protein signaling pathway, bone resorption, and circadian behavior; human PTGER4 is associated with cervical and colorectal cancer, atherosclerosis, and several neoplasms (BKL)
19221	2.48458	9.35e-08	2.44786e-06	Ptgfrn	CD9P-1;4833445A08Rik;FPRP;Trim45;mKIAA1436;AU042434;Fprp;Ptgfrn	Prostaglandin F2 receptor negative regulator, regulates GPCR signaling, blood vessel endothelial cell migration, and Vegf mediated angiogenesis, and integrin mediated cell spreading, acts in lipid metabolism, may play a role in inflammatory response (BKL)
19225	2.4105	0.00673386	0.0327668	Ptgs2	Pghs-b; Cox2;PHS-2;Cox-2;Pghs2;COX2;PGHS-2;TIS10; Tis10;Ptgs2	Prostaglandin-endoperoxide synthase 2, acts in prostaglandin biosynthesis, angiogenesis, tissue regeneration, and inflammatory response; human PTGS2 is associated with Alzheimer, Parkinson disease, lung, colon, and various neoplasms (BKL)
19229	1.50247	1.3758e-06	2.4901e-05	Ptk2b	Raftk;Ptk2b;PYK2;FAK2;FADK2;E430023O05Rik;CAKbeta;Raftk;Fak2;CADTK;CAKB; Pyk2	Protein tyrosine kinase 2 beta, activates MAPK signaling, regulates calcium release, leukocyte migration, angiogenesis, platelet activation, and long-term potentiation; human PTK2B correlates with systemic lupus erythematosus and breast and other cancers (BKL)
19240	2.37512	1.065e-07	2.72556e-06	Tmsb10	Tb10;Tmsb10;mCG_125727;Ptmb10	Thymosin beta 10, may play a role in in-utero embryonic development; human TMSB10 is associated with several neoplasms (BKL)
19241	1.51642	1.066e-07	2.72556e-06	Tmsb4x	Tmsb4;Tb4;Tmsb4x;mCG_115770;Ptmb4	Thymosin beta 4 X-linked, a thymic hormone that mediates actin cytoskeleton organization, involved in IL-18-mediated interferon-gamma secretion; human TMSB4X is associated with rheumatoid arthritis, psoriasis, and malignant cervical and breast cancers (BKL)
19296	1.61739	5.28216e-05	0.000575864	Pvt1	Mlvi-1;Gm10368;Pvt-1;Gt(pU21)84Imeg;Pvt1;Mis-1	plasmacytoma variant translocation 1 (NCBI)
19309	-2.16345	1.0758e-05	0.00014912	Pygm	AI115133;Pygm;PG	Muscle glycogen phosphorylase, plays a role in glycogen catabolic process; human PYGM is associated with pre-eclampsia, McArdle disease, hyperparathyroidism, and glycogen storage disease type V (BKL)
19376	1.78056	1.23603e-05	0.000167215	Rab34	Rab34;Rah1;Rah; Rah1;AI326479;Rab39;Narr; Rah	RAB34 member RAS oncogene family, a GTPase that acts in lysosome localization and Golgi to plasma membrane protein transport (BKL)
19415	3.60001	0.00408607	0.0221241	Rasal1	Rasal1;Rasal;MRASAL	RAS protein activator like 1, binds to phosphatidylinositol-4, 5-bisphosphate and phosphatidylinositol-3, 4, 5-triphosphate; human RASAL1 promoter hypermethylation and reduced expression is associated with primary gastric tumors (BKL)
19417	4.05396	0.000433723	0.00342628	Rasgrf1	mCG_122247;CDC25Mm;p190RhoGEF;Ras-GRF1;Grfbeta;AI844718;Rasgrf1;Grf1;P190-A; Grf1;p190;Cdc25;CDC25	RAS protein-specific guanine nucleotide-releasing factor 1, a Ras GTPase activator that acts in muscarinic acetylcholine receptor and NGFR signaling, synaptic transmission, and endocrine pancreas development; human RASGRF1 is associated with arthritis (BKL)
19428	-1.55043	0.00936976	0.0422321	Rasl2-9	Rasl2-9-ps;mCG_131225;Rasl2-9;Ran/M2;Ran;M2	RAS-like family 2 locus 9, a member of the Ran family of GTP binding proteins that is expressed only in the testis, may play a role in cell cycle progression and the nuclear transport of RNA and proteins (BKL)
19698	1.60177	0.000775486	0.00558278	Relb	shep;Relb	Avian reticuloendotheliosis viral oncogene related B, a transcription factor that acts in inflammation, immunity, cell differentiation, cell growth, and apoptosis; human RELB is associated with breast and prostate cancers and chronic lymphocytic leukemia (BKL)
19700	6.1603	1.16008e-05	0.000158789	Rem1	Rem;Rem1;E030011C07Rik	Rad and gem related GTP binding protein 1, a calcium channel inhibitor that acts in actin filament organization and endothelial cell morphogenesis, may play a role in inflammation and regulation of calcium-mediated signaling (BKL)
19703	1.59034	4.7007e-06	7.24516e-05	Renbp	Age;Rnbp;Renbp	Renin binding protein, an endopeptidase inhibitor that plays a role in N-acetylglucosamine metabolic process, may play a role in carbohydrate metabolic process and regulation of blood pressure; human RENBP is associated with heart failure (BKL)
19731	-1.54292	4.278e-07	9.0056e-06	Rgl1	mKIAA0959;Rgl;Rgl1	Ral guanine nucleotide dissociation stimulator-like 1, a putative GTPase regulator that regulates D2R- and D3R-mediated inhibition of the c-fos promoter (BKL)
19817	-2.18808	0.00124103	0.00827413	Rn7sk	Rn7sk	RNA, 7SK, nuclear (NCBI)
19885	-2.69571	0.00753842	0.035819	Rorc	Nr1f3;RORgamma;Rorc;Thor; Rorg; Thor;TOR	RAR-related orphan receptor C, a transcription regulator that acts in lymph node development, glucose homeostasis, and T cell polarity, regulates apoptosis, fat cell differentiation, and cytokine production; human RORC is associated with gastric cancer (BKL)
19896	2.60208	2.3e-09	1.21456e-07	Rpl10a	mCG_18533;Rpl10a;mCG_123122;Nedd6; mCG_18533; Nedd6;Nedd-6;CsA-19	Ribosomal protein L10a, a structural constituent of ribosome that may play a role in regulation of translation and in-utero embryo development (BKL)
19897	2.39773	3.2e-09	1.53303e-07	Gm10275	Gm10275;ENSMUSG00000069682	Rpl12 pseudogene (NCBI)
19899	1.73187	7.51e-08	2.00281e-06	Rpl18	Rpl18;L18;Rpl18a;RPL18;mCG_132477	Ribosomal protein L18, involved in the regulation of translational initiation, protein kinase activity and eIF2 alpha phosphorylation by dsRNA; human RPL18 gene expression is upregulated in colon cancer (BKL)
19921	2.17397	1.4e-09	8.34077e-08	Rpl19	mCG_11796; mCG_21896;Rpl19	Ribosomal protein L19, a putative structural constituent of ribosome that may play a role in translation; human RPL19 is associated with prostate cancer and breast tumors (BKL)
19933	2.31926	0	0	Rpl21	mCG_18971;8430440E03Rik; mCG_121646; mCG_121688;Rpl21;L21;mCG_120646	Protein with high similarity to C. elegans RPL-21, which is involved in meiosis and morphogenesis, member of the ribosomal L21e family (BKL)
19934	2.26524	3e-09	1.47524e-07	Rpl22	2700038K18Rik;mCG_12304; mCG_130059;Rpl22	Ribosomal protein L22, a cytoplasmic ribosomal protein that regulates T cell differentiation, thymocyte apoptosis, and translation; genetic knockout causes CD4 and CD8 T cell lymphopenia (BKL)
19935	1.90528	5.212e-07	1.07288e-05	Mrpl23	Rpl23l;L23mrp;Rpl23;Mrpl23	Mitochondrial ribosomal protein L23, a putative structural constituent of ribosome that may bind to RNA and may play a role in translation; human MRPL23 is associated with chronic fatigue syndrome (BKL)
19941	2.03167	1.8e-09	9.98758e-08	Rpl26	mCG_50660; mCG_6351;Rpl26;SIG-20	Ribosomal protein L26, a putative structural constituent of ribosome, involved in cell cycle arrest, induction of apoptosis, and regulation of translation (BKL)
19942	1.88862	4.4e-09	1.95663e-07	Rpl27	Rpl27;mCG_15532; mCG_20222	Ribosomal protein L27, a cytosolic large ribosomal subunit that may interact with RNA and plays a role in translation (BKL)
19943	2.0859	3.89e-08	1.1625e-06	Rpl28	mCG_20926;Rpl28;D7Wsu21e;mCG_13936	Ribosomal protein L28, a structural constituent of ribosome that may play a role in ribosome biogenesis and translation; human RPL28 is associated with colorectal carcinoma (BKL)
19944	1.58557	5.95565e-05	0.000634768	Rpl29	Rpl29;Rpl43	Ribosomal protein L29, a cytoplasmic 60S ribosomal subunit that acts in blood coagulation, embryo implantation, and body growth, regulates translation, apoptosis, fibroblast proliferation, and cell cycle; human RPL29 is associated with colorectal cancer (BKL)
19946	1.8302	1.2934e-06	2.35703e-05	Rpl30	mCG_22431;Rpl30;mCG_20799; mCG_4898	Ribosomal protein L30, a putative structural constituent of ribosome that may play a role in translation; human RPL30 is associated with liver neoplasms and hepatocellular carcinoma (BKL)
19947	1.67365	0.000181586	0.00162823	Rpl30-ps1	RpL30-2;Rpl30-ps1	ribosomal protein L30, pseudogene 1 (NCBI)
19949	1.95794	7.26536e-05	0.00075027	Rpl30-ps3	Rpl30-ps3;RpL30-4	ribosomal protein L30, pseudogene 3 (NCBI)
19951	2.61716	5e-10	3.90504e-08	Rpl32	rpL32-3A;AU020185;Rpl32;PP9932	Ribosomal protein L32, a structural component of 60S ribosomal subunit that may act in translation and macrophage activation; mRNA is upregulated in choroid plexus papilloma, human RPL32 is associated with the progression of prostate cancer (BKL)
19981	2.49378	1.9e-09	1.04181e-07	Rpl37a	Rpl37a;mCG_112980; mCG_5220	Ribosomal protein L37a, a putative structural constituent of the cytosolic large ribosomal subunit that may bind RNA and act in translation (BKL)
19982	2.4909	1.6e-09	9.12294e-08	Rpl36a	Rpl44;Rpl36a;L44L	Protein with high similarity to ribosomal protein L42 (S. cerevisiae Rpl42ap), which is a structural constituent of ribosome that may play a role in translation (BKL)
19988	2.13712	3e-10	2.69391e-08	Rpl6	Taxreb107;mCG_16023;Rpl6	Ribosomal protein L6, a putative transcription factor that regulates G1-S phase of cell cycle and thereby cell proliferation, may be involved in apoptosis and mammary gland development; human RPL6 is upregulated in gastric cancer (BKL)
19989	1.87038	1.732e-07	4.15949e-06	Rpl7	Rpl7a;Rpl7;Surf-3	Ribosomal protein L7, catalyzes protein synthesis, acts in apoptosis and cell cycle arrest; human RPL7 is associated with diffuse scleroderma, rheumatoid arthritis, and coronary artery disease (BKL)
20005	1.935	8e-09	3.098e-07	Rpl9	Rpl9;mCG_10266	Ribosomal protein L9, a putative structural constituent of ribosome that may play a role in translation; human RPL9 mRNA expression is upregulated in hepatocellular carcinoma (BKL)
20042	2.09652	5.06e-08	1.43377e-06	Rps12	mCG_132913; mCG_6749;Rps12;Rps12l1	Ribosomal protein S12, a putative RNA binding protein that may play a role in translation; human RPS12 is associated with squamous cell and uterine cervical neoplasms (BKL)
20044	2.10137	1.4e-09	8.34077e-08	Rps14	EMTB;2600014J02Rik;Rps14;AL023078	Ribosomal protein S14, a putative structural constituent of ribosome that may play a role in translation; human RPS14 is associated with myelodysplastic syndrome (BKL)
20054	2.06527	1.914e-07	4.51154e-06	Rps15	rig;Rig;RIG;Rps15	Ribosomal protein S15, a component of 40S ribosomal subunit that regulates ribosomal 40S subunit biogenesis and its export from nucleus, may act in translation; human RPS15 is associated with esophageal carcinoma, rat Rps15 is associated with insulinoma (BKL)
20055	2.41385	8.1e-09	3.12371e-07	Rps16	mCG_129846;mCG_123443;Rps16;AI317031;Gm10079;AA420385	Ribosomal protein S16, a putative structural constituent of ribosome, binds to 18S rRNA and plays a role in translation, shows response to hormone stimulus (BKL)
20068	1.69584	8.17e-08	2.16639e-06	Rps17	B179;mCG_15301;Rps17	Ribosomal protein S17, a putative structural constituent of ribosome that binds to RNA, may play a role in translation; human RPS17 is associated with Diamond Blackfan anemia (BKL)
20084	2.23974	5e-10	3.90504e-08	Rps18	Rps18;H2-Ke3;ke3;Ke-3;D6S218E;H-2Ke3;mCG_23000	Ribosomal protein S18, a putative small ribosomal subunit that binds to protein kinase, plays a role in translation; human RPS18 is overexpressed in various tumors (BKL)
20085	2.25012	8e-10	5.48723e-08	Rps19	Dsk3;Rps19	Ribosomal protein S19, acts in ribosomal small subunit biogenesis, rRNA processing, and hemopoiesis, inhibits MIF signaling; human RPS19 is associated with Diamond-Blackfan anemia, colonic and head and neck neoplasms (BKL)
20088	2.2289	4e-10	3.31929e-08	Rps24	Rps24	Ribosomal protein S24, involved in rRNA processing, may play a role in translation; human RPS24 is associated with Diamond-Blackfan anemia (BKL)
20090	1.95342	6.18e-08	1.70183e-06	Rps29	Rps29	Ribosomal protein S29, a structural constituent of ribosome that plays a role in the regulation of cell shape and induction of apoptosis; human RPS29 is associated with head and neck squamous cell carcinoma (BKL)
20091	1.95297	4.01e-08	1.1888e-06	Rps3a1	Rps3a1;mCG_1128;Rps3a	Ribosomal protein S3A, an enzyme inhibitor that acts in translation, S phase of mitotic cell cycle, cell growth, apoptosis, and hemopoiesis, regulates cell differentiation and hemoglobin biosynthesis; human RPS3A is associated with Alzheimer disease (BKL)
20102	2.12874	1.1e-09	6.95469e-08	Rps4x	Rps4x;Rps4-1;mCG_116623;RPS4;Rps4	Ribosomal protein S4 X-linked, a structural constituent of ribosome that acts in cell proliferation, translation, and regulation of cell cycle (BKL)
20103	2.15945	3.2e-09	1.53303e-07	Rps5	mCG_22552;Rps5;AA617411	Ribosomal protein S5, a putative component of the 40S ribosomal subunit that may play a role in cellular differentiation and translation; altered human RPS5 mRNA expression correlates with colorectal carcinoma (BKL)
20104	2.08879	5e-10	3.90504e-08	Rps6	Rps6;S6R	Ribosomal protein S6, involved in TOR, TCR, and PI3K cascades, plays a role in ribosome biogenesis, insulin secretion, glucose homeostasis, apoptosis, and gastrulation; genetic knockout causes hypoinsulinemia, human RSP6 correlates with colon cancer (BKL)
20112	1.62977	0.00608866	0.0303015	Rps6ka2	pp90rsk;Rsk3;Rps6ka2;90kDa;Mapkapk1c; Rsk3;p90rsk;D17Wsu134e;Rps6ka-rs1	Ribosomal protein S6 kinase 90kDa polypeptide 2, acts in MAPK cascade, cell proliferation, apoptosis, glycogen biosynthesis, and oocyte development; human RPS6KA2 is associated with epilepsy and colon cancer (BKL)
20115	1.92341	1.17e-08	4.23112e-07	Rps7	Rps7;Rps7A;S7	Ribosomal protein S7, a putative structural constituent of ribosome, stabilizes and activates TP53 upon interaction with MDM2, regulates apoptosis and cell proliferation, may act in translation; human Rps7 correlates with Diamond-Blackfan anemia (BKL)
20116	1.84421	6e-10	4.53366e-08	Rps8	Rps8;mCG_14435;OK/SW-cl.83	Protein with very strong similarity to human RPS8, which is a putative structural constituent of ribosome that may interact with RNA and plays a role in translation (BKL)
20148	1.82134	1.27e-08	4.53976e-07	Dhrs3	Dhrs3;Rsdr1;mCG_8231;retSDR1	Dehydrogenase reductase SDR family member 3, catalyzes the NADPH-dependent reduction of all-trans-retinal, plays a role in fatty acid metabolism, may act in phototransduction and visual perception; human DHRS3 is associated with thyroid arcinoma (BKL)
20193	2.27784	0.000297998	0.00249851	S100a1	S100a;mCG_68132;AI266795;S100a1;S100	S100 calcium binding protein A1, binds to calcium ion and stimulates calcium release into cytosol, regulates VEGFR signaling, angiogenesis, and cardiac repolarization; human S100A1 is associated with myocardial ischemia and kidney and ovarian carcinomas (BKL)
20196	1.6783	0.000660671	0.00488681	S100a13	mCG_22233;S100a13	S100 calcium binding protein A13, a homodimeric protein that binds and mediates stress-induced copper dependent release of interleukin 1 alpha via a nonclassical pathway; human S100A13 is overexpressed in astrocytic glioma (BKL)
20288	1.57171	0.00786576	0.0370055	Msr1	Scvr;Scara1;MSR-A;SR-AII;MSR;MRS-A;SR-AI;Msr1	Macrophage scavenger receptor 1, a LDL receptor that acts in GPCR signaling, osteoclast differentiation, endocytosis, and immunity; human MSR1 is associated with Alzheimer disease, arteriosclerosis, hyperlipidemia, and prostatic neoplasms (BKL)
20299	2.48515	0.00981848	0.0438084	Ccl22	MDC;Scya22;DCBCK;mCG_12290;Abcd1;Ccl22; Scya22;ABCD-1	Chemokine ligand 22, acts in cell adhesion, blood coagulation, chemotaxis, hypersensitivity, and immunity, may play a role in GPCR pathway; human CCL22 is associated with aortic aneurysm, malignant pleural effusion, and breast and several other cancers (BKL)
20302	6.10645	2.486e-07	5.63534e-06	Ccl3	MIP-1alpha;LD78alpha;G0S19-1;Scya3;mCG_11624;Mip1a;AI323804; Scya3;MIP1-alpha;Ccl3;MIP1-(a)	Chemokine C-C motif ligand 3, a signal transducer that acts in GPCR signaling, leukocyte chemotaxis, and humoral immunity; human CCL3 is associated with asthma, sclerosis, fibrosis, atherosclerosis, arthritis, leukemia, and Hodgkin and Alzheimer diseases (BKL)
20303	5.70806	1.0712e-06	2.00518e-05	Ccl4	Ccl4;MIP-1B; Scya4;AT744.1;Scya4;Mip1b;Act-2;mCG_11627	Chemokine ligand 4, a receptor regulator, acts in cell-cell signaling; human CCL4 is upregulated in acquired immunodeficiency syndrome, brain diseases, lymphohistiocytosis, parasitic diseases, mouth diseases, arthritis, tuberculosis, and several neoplasms (BKL)
20305	4.78107	0	0	Ccl6	C10;Ccl6;MRP-1; Scya6;c10;Scya6	Chemokine ligand 6, plays a role in astrocyte cell migration, induction of apoptosis, and regulation of cytokine production, involved in response to heat, bacterium, and wounding (BKL)
20308	2.35164	3.32e-08	1.02682e-06	Ccl9	mCG_19020; Scya9;MRP-2; Scya10;CCF18;Scya9;Ccl9;Mrp2;Scya10	Chemokine (C-C motif) ligand 9, binds to CCR1 chemokine receptor, plays a role in cell surface receptor linked signal transduction, chemotaxis, and elevation of calcium ion concentration, regulates cell adhesion, cell shape, and osteoclast differentiation (BKL)
20315	-2.27942	0.0110119	0.0479028	Cxcl12	Sdf1a;Cxcl12;Sdf1;Pbsf;Sdf1b;Tlsfa;Tpar1;Tlsfb;AI174028;Scyb12;Tlsf	Chemokine C-X-C motif ligand-12, acts in angiogenesis, apoptosis, chemotaxis, blood coagulation, and synaptic transmission; human CXCL12 is associated with arthritis, HIV infections, hypertension, and non-Hodgkin's lymphoma and several neoplasms (BKL)
20318	1.59218	0	0	Sdf4	Cab45;Sdf4	Stromal cell derived factor 4, may bind to calcium ion (BKL)
20321	1.57862	3.1392e-06	5.13205e-05	Frrs1	Sdfr2;AI131732;Frrs1; Sdr2	Ferric-chelate reductase 1, a ferric reductase that is regulated in response to iron stimulus, may play a role in iron homeostasis and transport, expression is downregulated in liver and kidney of hypotransferrinemic (hpx) mutants (BKL)
20324	-2.86725	0.00250433	0.0148391	Sdpr	Sdr;Sdpr	Serum deprivation response, a phospholipid binding transcription regulator that acts in caveola assembly and protein localization in plasma membrane, may play a role in cell proliferation; human SDPR is downregulated in breast cancer (BKL)
20345	-1.55617	1.9799e-06	3.3888e-05	Selplg	Selplg;Selpl;Selp1;CD162;Psgl-1; Selpl;Psgl1;mCG_3553	Selectin P ligand, activates MAPK activity, involved in cell adhesion, angiogenesis, T-cell homeostasis, and immune responses; human SELPLG is associated with myocardial infarction, antiphospholipid syndrome, and multiple sclerosis (BKL)
20352	-2.95126	5e-10	3.90504e-08	Sema4b	mKIAA1745;Semac;Kiaa1745;Sema4b; Semac; SemC;SemC	Sema domain immunoglobulin domain transmembrane domain and short cytoplasmic domain 4B, regulates IL production, basophil-mediated Th2 and humoral immune responses, cell-cell adhesion, and synaptogenesis (BKL)
20365	2.18657	0.00120463	0.00809242	Serf1	Msmac1;m4F5;4F5;Serf1	Member of the 4F5 protein family, has a region of very strong similarity to a region of small EDRK-rich factor 1A (human SERF1A), which may regulate age-related proteotoxicity and upon gene deletion may correlate with type I spinal muscular atrophy (BKL)
20449	2.25272	0.000626124	0.00467593	St8sia1	Sia-T; Siat8a;GD3S;Siat8;St8sia1;Siat8a;9330109E03Rik	ST8 alpha-N-acetyl-neuraminide alpha-2-8-sialyltransferase 1, acts in ganglioside biosynthesis, neuron differentiation, and apoptosis, mediates synaptic transmission, cell proliferation, and ROS production; human ST8SIA1 is associated with T cell leukemia (BKL)
20475	-2.21299	0.00343086	0.0192145	Six5	Six5;MDMAHP;TrexBF;Dmahp	Sine oculis related homeobox 5 homolog, interacts with Eya3, acts in apoptosis; genetic knockout is associated with male sterility and mutation causes ocular cataract, human SIX5 is associated with myotonic dystrophy and branchio oto renal syndrome (BKL)
20501	1.71238	0.0108872	0.047427	Slc16a1	mCG_20447;Slc16a1;Mct1;AL022710	Solute carrier family 16 member 1, a monocarboxylate transporter that mediates transport of lactate and gamma-hydroxybutyrate; human SLC16A1 is associated with exercise-induced hyperinsulinism, colonic neoplasms, and psoriasis (BKL)
20509	1.52239	4.56188e-05	0.000512055	Slc19a1	Slc19a1;RFC1;RFC;mCG_3384;RFC-1;AI323572	Solute carrier family 19 member 1, a transporter of drug and folic acid that acts in hemopoiesis and myeloid cell differentiation; human SLC19A1 is associated with autism, meningomyelocele, osteosarcoma, anencephaly, and spina bifida occulta (BKL)
20630	-1.53262	0.0100746	0.0447257	Snrpc	Snrpc;U1C;Snrp1c;U1-C;mCG_21696	Small nuclear ribonucleoprotein polypeptide C, binds to ribonucleoprotein, promotes the formation of spliceosomal complex, may play a role in nuclear mRNA 5'-splice site recognition; human Snrpc is associated with systemic lupus erythematosus (BKL)
20648	-1.51957	0.000209154	0.00184428	Snta1	Snt1;AW228934;Snta1	Syntrophin acidic 1, a water channel and structural constituent of muscle that acts in ephrin receptor signaling, regulates nitric oxide biosynthesis and vasoconstriction; human SNTA1 is associated with breast carcinoma and long QT syndrome (BKL)
20652	1.88818	1e-10	1.05017e-08	Soat1	hid;Acact;8430426K15Rik;ACAT-1;soat1;Soat1;ald;AW550831	Sterol O-acyltransferase 1, plays a role in cholesterol metabolic process and protein processing, involved in response to cholesterol, interferon-gamma, and low density lipoprotein stimulus; human SOAT1 is associated with arteriosclerosis (BKL)
20667	-1.78344	0.00860988	0.0395455	Sox12	Sox12;2010205A02Rik;Sox-12	SRY-box containing gene 12, a transcriptional activator (BKL)
20677	-1.84208	2.72e-08	8.64263e-07	Sox4	Sox-4;Sox4;AA682046	SRY-box containing gene 4, a transcription factors that is involved in embryonic development and cell fate determination, regulates NF-kappaB activity and p53 mediated apoptosis; human SOX4 is associated with glioblastoma and several other neoplasms (BKL)
20720	1.80084	9.5e-09	3.5388e-07	Serpine2	Pi7; Pn1;mCG_21670; Spi4;PAI-1;Serpine2;B230326M24Rik;PI-7;PN-1;PI7;Spi4	Serine peptidase inhibitor clade-E member 2, acts in apoptosis, cell adhesion, blood coagulation, and synaptogenesis; aberrant expression of the human SERPINE2 correlates with infertility, systemic scleroderma, and Alzheimer disease (BKL)
20750	22.7375	0	0	Spp1	mCG_14598;BNSP;2AR; Op;Eta;Spp-1;Eta-1; Spp-1;Opn;Ric;Opnl;Spp1;BSPI;OPN;OP;ETA-1;Apl-1;Eta-1/Op;Bsp	Secreted phosphoprotein 1, a cytokine that regulates NK-cell development, angiogenesis, ossification, cell adhesion, apoptosis, and immunity; human SPP1 is associated with Tay Sachs and Sandhoff diseases, diabetes, and breast and several other cancers (BKL)
20813	1.55689	5.48717e-05	0.000591278	Srp14	Srp14;AW536328;14kDa	Signal recognition particle 14, a 7SL RNA binding protein that negatively regulates translational elongation (BKL)
20832	1.9	1.1e-09	6.95469e-08	Ssr4	Trap;C78062;AW743063;mCG_8079;Ssr4	Protein with strong similarity to human SSR4, which binds to ubiquitin protein ligase that acts in protein complex assembly, and shows response to oxidative stress (BKL)
20892	1.61068	0.000810592	0.00579065	Stra13	Cenpx;Stra13; Faap10; Mhf2	Stimulated by retinoic acid 13, a transcriptional repressor that mediates circadian rhythm, plays a role in antiapoptosis, lymphocyte activation, and cell differentiation, inhibits B cell proliferation and cell cycle (BKL)
20893	3.3058	2.52597e-05	0.000308696	Bhlhe40	Bhlhe40;Stra13; Stra13; Clast5;Clast5;C130042M06Rik;Bhlhb2;Stra14;mCG_129630;CR8;Dec1;Sharp2	Basic helix-loop-helix family member e40, a transcription regulator that regulates Notch signaling, circadian rhythm, and apoptosis, acts in tissue development and T cell activation; human BHLHE40 is associated with breast, colon and several neoplasms (BKL)
20908	2.55797	1.425e-07	3.51765e-06	Stx3	Syn-3;Stx3a;AW536415;AV006285;AA960228;Stx3;mCG_12909;SYN3D	Syntaxin 3a, interacts with SNAP23 and Munc18b and plays a role in membrane-anchoring and the proper polarized localization of Munc18b, regulates exocytosis and synaptic transmission, may acts in neurotransmitter secretion (BKL)
20928	1.59034	0.000464902	0.00362179	Abcc9	Abcc9;AI414027;SUR2A;AI449286;Sur2;SUR2B	ATP-binding cassette subfamily C (CFTR-MRP), a potassium channel regulator that acts in vasodilation, calcium signaling, cell movement, and regulation of blood vessel size; human ABCC9 is associated with long QT syndrome and cardiomyopathy (BKL)
20962	2.33486	0.000309559	0.00258837	Sycp3	mCG_16771;Sycp3;Cor1;Scp3	Synaptonemal complex protein 3, exhibits homodimerization activity, plays a role in chromosome segregation, reciprocal meiotic recombination, chiasma assembly, and spermatogenesis; human SYCP3 is associated with oligospermia and recurrent pregnancy loss (BKL)
20970	3.18215	6.36e-08	1.73852e-06	Sdc3	Sdc3;Synd3;Kiaa0468;mKIAA0468;syn-3	Syndecan 3, regulates cytoskeleton organization, plays a role in neuron apoptosis and synaptic plasticity; human SDC3 expression is associated with Duchenne muscular dystrophy, osteoarthritis, and urinary bladder and pancreatic neoplasms (BKL)
20972	2.02839	3.61e-08	1.08933e-06	Syngr1	R75468;mCG_11522;p29;Syngr1b;Syngr1	Synaptogyrin 1, acts in neurotransmitter secretion and may play a role in synaptic transmission, inhibits exocytosis (BKL)
20975	2.39109	4e-10	3.31929e-08	Synj2	Synj2;SJ2;AI481647;Kiaa0348;mKIAA0348	Synaptojanin 2, a triphosphoinositide phosphatase; human SYNJ2 protein is overexpressed in hairy cell leukemia (BKL)
21346	1.99908	2.2072e-06	3.71962e-05	Tagln2	2700094C18Rik;Sm22B;Kiaa0120;SM22beta;Sm22a;Tagln2	Protein with very strong similarity to human TAGLN2, which regulates actin cytoskeleton organization and cell migration, and is associated with hepatocellular cancer, contains a calponin homology (CH) domain and calponin family repeat (BKL)
21371	1.64642	2.517e-07	5.68667e-06	Tbca	mCG_122050;Tbca;Tbca13	Tubulin folding cofactor A, a co-chaperone that plays a role in caspase activation and post-chaperonin tubulin folding pathway (BKL)
21415	-2.86857	0.00289113	0.0167155	Tcf7l1	Tcf7l1;bHLHb21;Tcf3;Tcf-3	Transcription factor 7-like 1, acts in Wnt receptor signaling, stem cell differentiation, embryogenesis, and development of axial mesoderm, epiderm, heart, and brain; human TCF7L1 is associated with basal cell carcinoma, spiroadenoma, and skin neoplasm (BKL)
21416	-1.66786	1.1e-09	6.95469e-08	Tcf7l2	mTcf-4E;Tcf4;Tcf7l2;mTcf-4B;TCF4E;Tcf-4;TCF4B	Transcription factor 7 like 2 T cell specific HMG box, a transcription coactivator that regulates wnt signaling, insulin secretion, and cell proliferation; human TCF7L2 is associated with diabetes, Hopkins syndrome, and colon and several other cancers (BKL)
21664	2.76958	0.000536888	0.00408668	Phlda1	TDAG51;Phlda1;DT1P1B11;Tdag51;Tdag	Pleckstrin homology-like domain family A member 1, induces apoptosis via death domain receptors, regulates ERK cascade, mitotic S phase, DNA replication, and blood vessel development; human PHLDA1 is associated with epilepsy and metastatic melanoma (BKL)
21685	-1.77399	0.00369687	0.0204588	Tef	Tef;2310028D20Rik	Thyrotrophic embryonic factor, a transcription factor that acts in pyridoxal phosphate biosynthetic process, may act in circadian rhythm, calcium mediated signaling, and utero embryonic development (BKL)
21752	-5.13845	0.000977285	0.00675308	Tert	TRT;TCS1;TR;EST2;TP2;Tert	Telomerase reverse transcriptase, a ribonucleoprotein polymerase that acts in telomere maintenance, aging, DNA repair, and antiapoptosis; human TERT is associated with prostate, urinary bladder, breast, lung, thyroid, and various other cancers (BKL)
21808	2.68577	0.000770752	0.005553	Tgfb2	Tgf-beta2;Tgfb2;Tgfb-2;TGFB2;BB105277	Transforming growth factor beta-2, involved in cell growth, cell differentiation, and cell adhesion; human TGFB2 correlates with Alzheimer and Crohn diseases, rheumatoid arthritis, cerebral malaria, ulcerative colitis, and breast and many neoplasms (BKL)
21814	-2.09652	0.000344689	0.00283374	Tgfbr3	AU015626;Tgfbr3;AW215636;TBRIII;1110036H20Rik	Transforming growth factor beta receptor III, inhibits TGFB signaling, mediates BMP signaling, seminiferous tubule and nephron development, cell adhesion, and wound healing; human TGFBR3 is associated with endometrial, renal, and several other cancers (BKL)
21815	1.76052	2.01053e-05	0.000254923	Tgif1	mCG_12491;Tgif;AA959811;AI462167;Tgif1	TGFB-induced factor homeobox-1, a transcription corepressor that acts in cell cycle, cell proliferation, apoptosis, and brain development; human TGIF1 is associated with mouth neoplasms, leiomyoma, and holoprosencephaly (BKL)
21816	-1.99769	0.000513806	0.00394166	Tgm1	Tgm1;Tgase1;2310004J08Rik	Transglutaminase 1 K polypeptide, a protein-glutamine gamma-glutamyltransferase that acts in keratinocyte differentiation; human TGM1 is associated with lung cancer, colitis, psoriasis, Stevens Johnson syndrome, and ichthyosis (BKL)
21817	-1.62076	2.835e-07	6.27345e-06	Tgm2	tTGas;tTG;TG2;Tgm2;G[a]h;TGase2	Transglutaminase 2, a GTPase that acts in cell-matrix adhesion, angiogenesis, spermatogenesis, and histone phosphorylation; human TGM2 is associated with celiac disease, Alzheimer, Huntington disease, prostate, breast, and various neoplasms (BKL)
21819	-2.77791	0.00086872	0.00612122	Tg	kTg;Tgn;Tg;cog	Thyroglobulin, a thyroid hormone that acts in lipid metabolism and antigen processing and presentation; human TG is associated with HIV infection, goiter, diabetes, myeloma, and multiple sclerosis (BKL)
21833	-1.54079	0.00402891	0.0218822	Thra	6430529J03Rik;Thra2;Erba; Nr1a1;T3Ralpha;AW259572;Thra;Rvr;Thra1;T3R[a];Nr1a1;C-erba-alpha	Thyroid hormone receptor alpha, a transcription coactivator that acts in postnatal development, apoptosis, thermogenesis, and behavior; human THRA is associated with fetal growth retardation, euthyroid sick syndromes, and pituitary and kidney cancers (BKL)
21835	-1.52591	0.000485517	0.00375876	Thrsp	mCG_7050;Thrsp;S14	Thyroid hormone responsive, a transcription coactivator that acts in lipid biosynthesis, glucose homeostasis, synaptic transmission, apoptosis, and cell proliferation; human THRSP is associated with lipogenic breast cancer (BKL)
21853	2.43232	0.000344181	0.00283081	Timeless	Timeless;tim;C77407; Timeless1;Debt69;Tim1	Timeless homolog, acts in sister chromatid cohesion, replication fork arrest involved in DNA replication termination, stem cell differentiation, and circadian rhythm; human TIMELESS is associated with depression, sleep disturbance, and liver cancer (BKL)
21858	2.34188	0	0	Timp2	Timp-2;mCG_140800;Timp2;D11Bwg1104e	Tissue inhibitor of metalloproteinase 2, mediates MAPK activation, myogenesis, and inhibition of angiogenesis; human TIMP2 is associated with Crohn disease, abdominal aortic aneurysm, and breast, lung, and several other cancers (BKL)
21872	-1.53297	1.486e-07	3.64403e-06	Tjp1	Tjp1;Zo1;ZO1	Tight junction protein 1, binds to cytoskeletal protein, regulates stem cell differentiation and matrix remodeling and degradation; human TJP1 is associated with virus diseases, heart and skin diseases, and breast and several neoplasms (BKL)
21897	2.04864	1.9e-08	6.31792e-07	Tlr1	Tlr1;mKIAA0012;mCG_10258	Toll-like receptor 1, acts in pathogen recognition, macrophage activation, and innate immunity; human TLR1 is associated with arteriosclerosis, tuberculosis, leprosy, sarcoidosis, sepsis, aspergillosis, asthma, and prostatic cancer (BKL)
21926	3.75896	0.000120487	0.00115029	Tnf	mCG_15911;TNFSF2;Tnf;Tnfsf1a;TNF-alpha;Tnfa;TNFA;TNFalpha; Tnfsf2;DIF	Tumor necrosis factor, a proinflammatory cytokine that acts in MAPK and JNK activation, NF-kappaB cascade, calcineurin-NFAT signaling, apoptosis, and osteoclastogenesis; human TNF is associated with HIV infection, Alzheimer disease, and cardiomayopathy (BKL)
21929	2.12187	0.00139993	0.00915941	Tnfaip3	Tnfaip3;A20;Tnfip3	Tumor necrosis factor alpha-induced protein 3, acts in antiapoptosis, deubiquitination, and cell cycle arrest; human TNFAIP3 is associated with Crohn disease, systemic lupus erythematosus, type 2 diabetes, rheumatoid, and juvenile idiopathic arthritis (BKL)
21933	1.88818	0.000109742	0.00106189	Tnfrsf10b	Killer;TRICKB;Tnfrsf10b;DR5;TRICK2B;Dr5;Ly98;TRAILR2;KILLER;MK;TRICK2A	Tumor necrosis factor receptor superfamily member 10b, acts in DNA damage induced and Trail mediated apoptosis, inhibits cell proliferation, plays a role in embryo development; mRNA is upregulated in experimental non-alcoholic steatohepatitis mice (BKL)
21935	-2.16395	0.0010064	0.00692339	Tnfrsf17	Tnfrsf17; Bcma;Tnfrsf13;Tnfrsf13a;BCM;Bcm;BCMA	Tumor necrosis factor receptor superfamily member 17, a TNF receptor that regulates NF-kB and JNK signaling, cell proliferation, B-cell immunity, and antigen presentation; human TNFRSF17 is associated with multiple myeloma and arthritis (BKL)
21949	3.58258	2.59e-08	8.25779e-07	Tnfsf8	CD30LG;mCG_20076;CD153;Tnfsf8; Cd30lg;Cd30l	Tumor necrosis factor ligand superfamily member 8, acts in cell surface receptor linked signaling, and cell differentiation and proliferation; human TNFSF8 is associated with spondylarthritis and skin, lymph, and several other cancers (BKL)
21950	3.30198	1.19942e-05	0.000162736	Tnfsf9	Tnfsf9;4-1BB-L;Cd137l;4-1BBL;AI848817; Cd157l; Ly63l;Ly63l;mCG_5588	Tumor necrosis factor superfamily member 9, plays a role in antigen processing and presentation, cell surface receptor linked signal transduction, humoral immune response, induction of apoptosis, and regulation of interleukin-12 biosynthetic process (BKL)
21953	1.78262	0.00220385	0.0133655	Tnni2	Tnni2	Troponin I skeletal fast 2, a putative actin binding protein that may play a role in regulation of muscle contraction; human TNNI2 gene mutations are associated with arthrogryposis (BKL)
21973	2.01531	6.89421e-05	0.000717523	Top2a	Top2;Top2a;Top-2	Topoisomerase II alpha, an ATPase that acts in chromosome condensation, DNA replication and ligation, regulates cell cycle and cell proliferation, involved in response to drug; human TOP2A is associated with gastric and various cancers (BKL)
21985	2.32141	6e-10	4.53366e-08	Tpd52	Tpd52;mD52;AI043038	Tumor protein D52, induces cellular transformation, tumorigenesis, and progression to metastasis, increased presence of antibodies induces a memory, cellular immune response that protects against prostate tumors (BKL)
21991	2.28575	4.4e-09	1.95663e-07	Tpi1	Tpi1;AI255506;Tpi;Tpi-1	Triosephosphate isomerase 1, acts in glycolysis; human TPI1 aberrantly expressed in breast tumor, lung cancer, and hepatocellular carcinoma and mutation correlates with nervous system diseases associated with congenital nonspherocytic hemolytic anemia (BKL)
22038	2.28469	0.000612489	0.00458332	Plscr1	MmTRA1a;Tras2;Tra1; Tras1;Plscr1;MmTRA1b;Nor1;Tra1b;Tras1;Tra1a	Phospholipid scramblase 1, mediates AKT activity, transcription, translation, apoptosis, and cell proliferation, acts in calcium dependent transbilayer phospholipid migration; increased human PLSCR1 expression correlates with antiphospholipid syndrome (BKL)
22040	1.56085	0.00512763	0.0264041	Trex1	AU041952;1661;Trex1	Three prime repair exonuclease 1, acts in DNA damage and G2-M checkpoints, apoptosis, and immunity, may be involved in DNA mismatch repair; human TREX1 is associated with Aicardi-Gouti?res syndrome and systemic lupus erythematosus (BKL)
22041	1.69075	0	0	Trf	Cd176;AI266983;transferrin;hpx;Trf;Tfn;HP;Tf	Transferrin, a ferric iron transmembrane transporter that inhibits lymphocyte proliferation, cell growth, and immunoglobulin production; human TF correlates with anemia, tuberculosis, diabetes, gastrointestinal neoplasm, and Alzheimer and several diseases (BKL)
22066	6.28393	2.9e-09	1.44132e-07	Trpc4	Trpc4;Trrp4;Trp4;CCE1;mCG_1661;STRPC4	Transient receptor potential cation channel subfamily C member 4, acts in GPCR signaling, exocytosis, calcium ion transport, smooth muscle contraction, and vascular permeability, may play a role in nervous system development (BKL)
22070	1.81672	6.2391e-06	9.23347e-05	Tpt1	Trt;p23;p21;Tpt1;TCTP	Tumor protein translationally-controlled 1, a GTPase regulator that induces antiapoptosis and cell proliferation, mediates histamine secretion and learning; human TPT1 is associated with Alzheimer disease, Down syndrome, asthma, and nephrotic syndrome (BKL)
22121	1.9602	2.027e-07	4.7334e-06	Rpl13a	Tstap198-7;1810026N22Rik;Rpl13a; Tstap198-7;P198;mCG_23455;tum-antigen	Protein with strong similarity to human RPL13A, which binds to translation initiation factor and 3'-UTR mRNA, involved in negative regulation of translation, and is associated with osteosarcoma upon increased mRNA expression (BKL)
22141	-2.39717	0.00334826	0.0188142	Tub	Rd5;tub;mCG_2320;rd5;Tub	Tubby homolog, a transcriptional activator that acts in feeding behavior, visual perception, and sensory perception of sound, inhibits apoptosis and multicellular organism growth; human TUB is associated with late-onset obesity (BKL)
22154	1.53439	8.9512e-06	0.000127011	Tubb5	AI596182;Tubb5;TUBB;M(beta)5;AA408537;B130022C14Rik	Tubulin beta 5, a structural constituent of cytoskeleton that plays a role in microtubule-based process, spindle assembly, and cell proliferation, may be involved in brain development (BKL)
22166	1.59586	0.00020955	0.0018469	Txn1	ADF;Txn;Trx1;AW550880;Txn1	Thioredoxin 1, a disulfide oxidoreductase that plays a role in mitotic cell cycle, neuroprotection, osteoclast differentiation, and inflammatory response; human TXN is associated with myocarditis, Fanconi anemia, and lung and various other cancers (BKL)
22167	1.84378	0.000246096	0.00212468	Txn-ps1	Txn-ps1	thioredoxin, pseudogene 1 (NCBI)
22177	2.55207	0	0	Tyrobp	KARAP;Ly83;DAP12;Dap12; Karap;Tyrobp;mCG_22805	TYRO protein tyrosine kinase binding protein, regulates apoptosis, macrophage development, bone remodeling, myelination, synaptic transmission, NK cell activation, and immunity; human TYROBP is associated with Nasu Hakola disease (BKL)
22186	2.38006	4e-10	3.31929e-08	Uba52	Ubc;Gm1863;Ubb;Rps27a;mCG_23116;Uba52; mCG_6478;UBCEP2;D8Ertd21e;Ubcep2	Protein with strong similarity to A. thaliana AT2G36170, which is involved in response to virus, bacterium, light, and mannitol stimulus, member of ribosomal L40e family, contains an ubiquitin family domain (BKL)
22217	1.92697	4e-10	3.31929e-08	Usp12	UBH1;Usp12;Ubh1	Ubiquitin specific peptidase 12 (Ubiquitin hydrolyzing enzyme 1), a ubiquitin thioesterase that plays a role in protein deubiquitination and proteolysis (BKL)
22228	1.62526	2.19948e-05	0.000275498	Ucp2	Slc25a8;mCG_2855;UCP2;Ucp2	Uncoupling protein 2, a H+ transmembrane transporter that acts in insulin receptor signaling, fatty acid oxidation, ROS and cytokine production, and apoptosis; human UCP2 gene is associated with diabetes, hyperthyroidism, obesity, and colon cancer (BKL)
22249	-1.5852	6.01858e-05	0.000638547	Unc13b	Munc13-1;Unc13b;Unc13h2;Munc13-2;Unc13h1;Unc13a	Unc-13 homolog B, a diacylglycerol receptor that acts in synaptic vesicle maturation, synaptic plasticity, and induction of apoptosis; human UNC13B is associated with hemophagocytic lymphohistiocytosis (BKL)
22256	3.61919	0.000440565	0.00346267	Ung	Ung1;UNG1;mCG_3536;Ung;UNG2	Uracil-DNA glycosylase, acts in isotope switching, DNA replication, mitochondrial DNA repair, and cell proliferation; human UNG is associated with non-small-cell lung carcinoma and glioblastoma (BKL)
22268	-4.06146	7e-10	4.98529e-08	Upk1b	Upk1;AI413235;Tspan20;Upk1b;UPIb	Uroplakin 1B, a structural molecule that forms urothelial plaques covering the bladder apical urothelial surface; human UPK1B is associated with urinary bladder neoplasm and transitional cell carcinoma (BKL)
22272	1.63732	0.000180835	0.00162228	Uqcrq	9.5kDa;1500040F11Rik;c1502;AA959903;QP-C;Uqcrq;1100001F06Rik;5830407L17Rik;Qpc;Uqcrb	Protein of unknown function, has strong similarity to uncharacterized rat Uqcrq (BKL)
22295	-1.64566	1.1e-09	6.95469e-08	Cdh23	nmf112;bus;ahl1;nmf252;USH1D;v;ahl;4930542A03Rik;sals;nmf181;Cdh23;mdfw;bob	Cadherin 23, plays a role in auditory receptor cell differentiation, stereocilium organization, sensory transduction of sound, and visual perception; human CDH23 is associated with Usher syndrome type 1, retinitis pigmentosa, and vestibular diseases (BKL)
22349	-3.88792	0.00757345	0.0359541	Vil1	Vil;Vil1	Villin 1, a calcium-regulated actin-binding protein that caps, severs, and bundles actin filaments, regulates cell motility and wound healing; human VIL1 is associated with cholestasis, lung neoplasms, and Barrett and esophageal adenocarcinomas (BKL)
22352	1.61478	0.00629994	0.0310783	Vim	mCG_15706;Vim	Vimentin, a cytoskeletal intermediate filament protein that regulates mitochondrial morphology and organization, icosanoid metabolism, and cell migration; human VIM is associated with Alzheimer disease, muscular dystrophy, and breast and various neoplasms (BKL)
22354	-2.02044	0.00134188	0.00885758	Vipr1	Vipr1;VIP-R1;VPAC1;AV071699	Vasoactive intestinal peptide receptor 1, an adenylyl cyclase-activating polypeptide receptor that acts in GPCR pathway, apoptosis, inflammatory response, and immunity; human VIPR1 is associated with pulmonary diseases and prostate neoplasms (BKL)
22370	-2.20228	0.00715778	0.0343644	Vtn	AI256434;Vtn;Vn	Vitronectin, binds to serine protease inhibitor, heparin, and integrin, acts in cell adhesion, antiapoptosis, osteogenesis, angiogenesis, and blood coagulation; human VTN is associated with Alzheimer disease, arteriosclerosis, breast and colorectal cancer (BKL)
22381	2.38116	1.2853e-06	2.34687e-05	Wbp5	AL024233;Wbp5	WW domain binding protein 5, ligand for proteins with WW or SH3 domains, contains proline-rich region that may modulate protein-protein interactions (BKL)
22390	2.40327	0.000350043	0.0028676	Wee1	Wee1;Wee1A	WEE 1 homolog 1, a protein tyrosine kinase that regulates G2-M transition of cell cycle and circadian rhythm; human WEE1 is associated with azoospermia, HIV infections, liver cirrhosis, and Beckwith-Wiedemann syndrome (BKL)
22436	2.35381	2.519e-07	5.68667e-06	Xdh	Xor;XO;Xox1;Xdh;Xox-1	Xanthine dehydrogenase, acts in xanthine oxidation, NO synthesis, mitochondrial depolarization, lactation, and iron ion transport; human XDH is associated with arthritis, autoimmune diseases, arteriosclerosis, preeclampsia, and breast and other cancers (BKL)
22437	3.27539	0.00134021	0.00884969	Xirp1	Xirp1; Xin;Cmya1;AI415219	Xin actin-binding repeat containing 1, acts in actin filament bundle formation, inhibits actin filament depolymerization, may play a role in heart development, cell-cell adhesion, and myofibril assembly (BKL)
22608	1.50873	2.119e-07	4.9235e-06	Ybx1	1700102N10Rik; Nsep1;mYB-1a;C79409;dbpB;Msy-1; Yb1;YB-1;MSY1; Msy1;Nsep1;Ybx1;EF1A	Y-box binding protein 1, a transcription factor that acts in DNA repair, spliceosome assembly, apoptosis, and neuronal stem cell maintenance; human YBX1 is associated with anemia, systemic scleroderma, and breast and several other cancers (BKL)
22694	-1.68568	0.000151362	0.00139698	Zfp35	Zfp35;mCG_128304;mszf28;mszf20-1;Zfp35;mszf68;Zfp-35;mszf13;Znf271	Zinc finger protein 35, a putative DNA-binding zinc-finger protein that may play a role in spermatogenesis, appears to function in spermatocytes at the pachytene stage of meiotic prophase (BKL)
22696	-1.56736	0.000381587	0.00308523	Zfp37	Zfp-37;Tzn;AV042165;Zfp37	Zinc finger protein 37, a putative DNA binding transcription factor that may mediate spermatogenesis, central nervous system development, and establishment and maintenance of chromatin architecture (BKL)
22715	-2.1116	0.0080854	0.0377332	Zfp57	Zfp57;G19;Zfp-57	Zinc finger protein 57, a transcription regulator that acts in DNA methylation involved in embryo development, involved in multicellular organismal development, may play a role in spermatogenesis; genetic knockout causes embryonic and neonatal lethality (BKL)
22719	-1.66555	0.00023405	0.00203771	Zfp61	Zfp61;mCG_22847	Zinc finger protein 61, a putative DNA-binding protein that contains zinc-finger motifs and an N-terminal Kruppel-associated box (KRAB), may be involved in epidermal differentiation (BKL)
22761	-1.6309	0.00121769	0.008149	Zfpm1	Fog1;FOG;Fog;Zfpm1; Fog1	Zinc finger protein multitype 1, a transcription coregulator that acts in erythrocyte and megakaryocyte differentiation, heart and male gonad development, and digestive tract morphogenesis (BKL)
22779	-1.59733	0.00212286	0.0129589	Ikzf2	Znfn1a2;Zfpn1a2;Helios; Zfpn1a2;Ikzf2;Znfn1a2;A730095J18Rik	IKAROS family zinc finger 2, a transcription factor that acts in T and B cell development and immunoglobulin production, may play a role in hemopoiesis; human IKZF2 is associated with adult T cell leukemia lymphoma (BKL)
23790	2.53854	0	0	Coro1c	mCG_3535;AW548837;AW455561;Coro1c;AL022675	Coronin actin-binding protein 1C, acts in wound healing, protrusion formation, cell proliferation, cytokinesis, endocytosis, and axonal growth, promotes fibroblast migration; human CORO1C is associated with lymphoma and hepatocellular cancer (BKL)
23821	-1.92119	0.000292883	0.00246006	Bace1	mCG_130204;mKIAA1149;Bace1;Bace;C76936	Beta-site APP-cleaving enzyme 1, a beta-aspartyl-peptidase that cleaves amyloid precursor protein to produce amyloid beta peptide, acts in myelination, memory, energy homeostasis, and synaptic transmission; human BACE1 is upregulated in Alzheimer disease (BKL)
23825	1.92075	9.9412e-06	0.000139147	Banf1	L2bp1/Baf;Bcrp1;Baf; Bcrp1; L2bp1;Banf1;C78287	Barrier to autointegration factor 1, binds and mediates DNA integration, acts in DNA protection, regulation of S-phase, and protein localization into nuclear envelope, may play a role in genome integrity and mitotic nuclear envelope reassembly (BKL)
23833	4.91776	0	0	Cd52	Cdw52;CLS1;B7;B7-Ag;Cd52; Mb7;AI463198;MB7;CAMPATH-1	CD52 antigen, a putative plasma membrane protein that induces autoimmunity, may play a role in cell proliferation and immunity (BKL)
23886	2.34675	0.00788345	0.0370606	Gdf15	Sbf;SBF;NAG-1;Gdf15;MIC-1	Growth differentiation factor 15, a cytokine that acts in AKT signaling, apoptosis, NK-cell mediated cytotoxicity, neurogenesis, and axon cargo transport; human GDF15 is associated with anemia, diabetes mellitus, and prostatic and several other cancers (BKL)
23887	-1.81966	1.555e-07	3.77341e-06	Ggt5	mCG_6005;Ggt5;Ggtla1;GGL;GGT-REL;AI551243	Gamma-glutamyltransferase 5, catalyzes the conversion of leukotriene C4 to leukotriene D4, acts in inflammatory response, may play a role in glutathione metabolism; rat Ggt5 is associated with lung tumor (BKL)
23890	-1.54721	1.883e-07	4.45875e-06	Gpr34	mCG_1040623;Gpr34;GPR34	G protein-coupled receptor 34, a GPCR that binds lysophosphatidylserine to inhibit intracellular cAMP levels, plays a functional role in cellular response to immunological challenges (BKL)
23900	2.6075	1.03397e-05	0.00014429	Hcst	Hcst;DAP10;Dap10;KAP10; Kap10	Hematopoietic cell signal transducer, a transmembrane signaling adaptor that plays a role in natural killer cell and T cell activation, acts in osteoclast differentiation and bone remodeling, regulates cytokine production and calcium mobilization (BKL)
23969	1.85575	0.000141076	0.00131775	Pacsin1	Pacsin;Pacsin1;A830061D09Rik;mKIAA1379;syndapin;H74	Protein kinase C and casein kinase substrate in neurons 1, a putative SH3 or SH2 adaptor that acts in synaptic activity, actin organization, endocytosis, and lamellipodium assembly; human PACSIN1 is associated with Huntington disease (BKL)
24014	-1.96337	6.76e-08	1.82373e-06	Rnasel	mCG_20127;Rns4;Rnasel;E230029I04Rik	Ribonuclease-L (2'-5'-oligoisoadenylate synthetase-dependent), mediates mRNA stability, INF biosynthesis, defense response, and innate immunity; human RNASEL is associated with respiratory syncytial virus infections and prostrate cancer (BKL)
24051	1.58667	0.00396803	0.0216362	Sgcb	Sgcb;beta-SG;AI844814;AI747103;43kDa	Sarcoglycan beta, a putative structural constituent of muscle that is involved in muscle organ development; genetic knockout is associated with severe muscular dystrophy and cardiomyopathy (BKL)
24055	1.61217	8.26e-08	2.18714e-06	Sh3bp2	3bp2;mCG_16341;Sh3bp2;3BP2	SH3-domain binding protein 2, an adaptor protein that acts natural killer (NK) cell, B cell, and mast cell activation, involved in humoral immune response, NK cell mediated cytotoxicity, and bone mineralization; human SH3BP2 is associated with cherubism (BKL)
24064	-3.41133	0.00208275	0.0127854	Spry2	Spry2;sprouty2;mCG_121239	Sprouty homolog 2, a kinase inhibitor that acts in EGFR and MAPKKK signaling, cell proliferation, and organ morphogenesis, inhibits cell cycle and cell migration; human SPRY2 is associated with endometriosis and hepatocellular and prostate cancers (BKL)
24088	2.75363	1e-10	1.05017e-08	Tlr2	mCG_17071;Ly105;Tlr2	Toll-like receptor 2, a signal transducer that regulates inflammatory response, monocyte activation, cell death, and cytokine production; human TLR2 is associated with rheumatoid arthritis, ulcerative colitis, type 1 diabetes and allergic asthma (BKL)
24099	1.99815	5.233e-07	1.07601e-05	Tnfsf13b	mCG_3400;TALL-1;BLyS;Baff;Tnfsf13b;THANK;TNFSF20;zTNF4;D8Ertd387e;BAFF;TALL1	Tumor necrosis factor superfamily member 13B, acts in proliferation and differentiation of B cells and humoral immunity; human TNFSF13B is associated with sclerosis, Waldenstrom macroglobulinemia, Hodgkin disease, thrombocytopenia, and autoimmune diseases (BKL)
24110	1.58997	0.00361525	0.0200898	Usp18	Usp18;AW047653;UBP43;Ubp15;Ubp43;1110058H21Rik	Ubiquitin specific protease-18, an ISG15-specific protease that mediates apoptosis, innate immunity, inflammation, cytokine-mediated pathways, and protein phosphorylation; human USP18 is associated with hepatitis infection and DiGeorge syndrome (BKL)
26360	-1.64832	0.0075147	0.0357246	Angptl2	Arp2;Angptl2;AW260363;AI593246	Angiopoietin-like 2, a secreted glycoprotein that induces sprouting in vascular endothelial cells, regulates cell proliferation; human ANGPTL2 is associated with rheumatoid arthritis, basal cell and renal cell carcinoma, and ovarian cancer (BKL)
26362	9.36968	0	0	Axl	Ark;AI323647; Ufo;Axl;Ufo;Tyro7	AXL receptor tyrosine kinase, involved in protein-tyrosine phosphorylation, Rac signaling, dendritic cell chemotaxis, and cell adhesion, regulates apoptosis; human AXL is associated with myeloid leukemia and colonic and thyroid neoplasms (BKL)
26364	-1.67481	0.000667344	0.00492636	Cd97	AA409984;TM7LN1;Cd97	CD97 antigen, mediates defense response to bacteria, leukocyte homeostasis, and neutrophil chemotaxis, may act in receptor mediated signal transduction and complement activation; abnormal protein binding correlates with mouse model of rheumatoid arthritis (BKL)
26365	-1.93858	0	0	Ceacam1	Bgp;CEACAM1a-2;Cea1;mCEA1;mmCGM1;Cea-7; Bgpd;mCG_126985;Bgpc;Cea-1;CEACAM1a-4C1;Cea7; Bgp1;MHVR1;Bgpf;mmCGM2;CEACAM1a-2C1;Bgpe;CD66a;Bgp1;bb-1;MHVR;CEACAM1a-2S;CEACAM1a-2L;Ceacam1;mmCGM1a;C-CAM;Hv2;Bgph;Mhv-1;Cc1;Hv-2	Carcinoembryonic antigen-related cell adhesion molecule 1, a bile acid transmembrane transporter that acts in Wnt signaling, cell proliferation, lymphangiogenesis, and immunity; genetic knockout causes colon cancer, edema, and pulmonary embolism (BKL)
26367	-1.8489	4.6031e-06	7.1302e-05	Ceacam2	AI267129;Ceacam2-L;Bgp2;Ceacam2	Carcinoembryonic antigen-related cell adhesion molecule 2, a receptor for mouse hepatitis virus that may play roles in cell growth and the immune response (BKL)
26377	-1.62225	1.032e-07	2.64591e-06	Dapp1	mCG_123437;Dapp1;Bam32	Dual adaptor of phosphotyrosine and 3-phosphoinositides, an SH3-SH2 adaptor that stimulates Rac protein signal transduction and B-cell adhesion, regulates isotype switching of IgG, involved in germinal center formation (BKL)
26381	2.70008	0.000719981	0.00524412	Esrrg	ERRG2; Kiaa0832;Esrrg;Errg;Err3;mKIAA0832;ERR3; KIAA0832;NR3B3; NR3B3; Nr3b3	Estrogen related receptor gamma, a transcriptional activator that stimulates angiogenesis, ureteric bud morphogenesis, and ER signaling, binds to response elements in and mediates Dnmt1 expression; human ESRRG upregulation correlates with breast neoplasms (BKL)
26410	1.74392	0.000299508	0.0025089	Map3k8	Cot;Tpl2;Cot/Tpl2;Est;Estf;mCG_19924;c-COT;Map3k8;Tpl-2	Mitogen-activated protein kinase kinase kinase 8, acts in TLR2 signaling, interleukin production, inflammation, and apoptosis; genetic knockout causes susceptibility to bacterial infections, human MAP3K8 is associated with breast and colon cancers (BKL)
26422	-1.53014	1.17945e-05	0.00016073	Nbea	Nbea;mKIAA1544;Lyst2	Neurobeachin, acts in synapse assembly, glutamatergic synaptic transmission, and protein targeting to Golgi, inhibits accumulation of adipose tissue mass; human NBEA is associated with obesity and multiple myeloma (BKL)
26427	2.82125	8.7307e-06	0.000124357	Creb3l1	Oasis;Creb3l1	cAMP responsive element binding protein 3-like 1, a putative sequence-specific DNA binding transcription factor that regulates bone resorption and collagen biosynthesis; human CREB3L1 is associated with early stage or low grade form of fibrosarcoma (BKL)
26451	2.02605	9e-09	3.40024e-07	Rpl27a	L27';L27A;Rpl27a;L29	Ribosomal protein L27a, a putative peptidyltransferase; human RPL27A is abnormally expressed in colorectal carcinomas and may be associated with atherosclerosis (BKL)
26874	1.65672	1.7e-09	9.60474e-08	Abcd2	Aldr;ABC39;ALDRP;ALDR;Abcd2;ALDL1	ATP-binding cassette subfamily D member 2, an ABC transporter that plays a role in very long chain fatty acid metabolism, regulates NF-kappaB, AP-1, and C/EBP transcription factors activities, nitric oxide synthesis, and cytokine production (BKL)
26875	-2.73587	0.0040226	0.0218616	Pclo	Pico;Acz;Pclo;mKIAA0559	Piccolo, a putative structural molecule that acts in cAMP-mediated signaling, insulin secretion, and regulation of Ca+2 dependent exocytosis; human PCLO is associated with schizophrenia, Williams syndrome and bipolar disorder (BKL)
26888	-1.82935	7.4e-09	2.95174e-07	Clec4a2	Dcir1;Clecsf6;Clec4a;mCG_141420;DCIR;Clec4a2; Dcir; Clecsf6	C-type lectin domain family 4 member a2, a putative transmembrane receptor that inhibits B-cell-receptor-mediated calcium mobilization and tyrosine phosphorylation, may play a role in immune response (BKL)
26897	2.38722	0.00264386	0.0155323	Acot1	ACH2;Acot1;Cte1;CTE-I;CTE-1;D12Ucla1	Acyl-CoA thioesterase 1, an acyl-CoA hydrolase that plays a role in lipid metabolic process, may act in brown fat cell differentiation (BKL)
26930	-1.64871	0.00702821	0.0338622	Ppnr	Ppnr;mp41;mCG_14273	per-pentamer repeat gene (NCBI)
26934	1.63732	0.00324901	0.0183564	Racgap1	Mgcracgap;gtl11;mKIAA1478;Band25;GTPase;AI227039;MgcRacGAP;Racgap1;AI327394	Rac GTPase activating protein 1, a transcription regulator that acts in JAK-STAT cascade, mitosis, and stem cell maintenance, may play a role in spermatogenesis; human RACGAP1 is associated with hepatocellular carcinoma (BKL)
26949	2.9363	2.714e-07	6.06344e-06	Vat1	Vat1;VAT-1;Vat-1;mCG_20223	Vesicle amine transport protein 1 homolog, exhibits ATPase activity, plays a role in regulation of cell migration, may act in synaptic transmission and vesicle-mediated transport; human VAT1 is upregulated in glioblastoma (BKL)
26961	1.78922	1.848e-07	4.38146e-06	Rpl8	Rpl8	Protein with very strong similarity to human RPL8, which is a structural constituent of ribosome that plays a role in translation and is downregulated in response to retinoic acid (BKL)
27050	1.78139	2.96e-08	9.24714e-07	Rps3	D7Ertd795e;mCG_7040;Rps3;Rs_3	Ribosomal protein S3, an endonuclease that is involved in the repair of UV-induced DNA damage, may play a role in translation and cell proliferation; human RPS3 is associated with adenocarcinoma and several other neoplasms (BKL)
27053	2.46001	0.00160025	0.0102394	Asns	Asns	Asparagine synthase, an aspartate-ammonia ligase that plays a role in asparagine biosynthesis and cell proliferation, may mediate Sertoli cell maturation; human ASNS is associated with acute lymphoblastic leukemia, prostate cancer, and multiple myeloma (BKL)
27176	1.97794	3e-10	2.69391e-08	Rpl7a	Rpl7a;Surf3;Surf-3;mCG_11348; Surf3	Ribosomal protein L7a, a component of the 60S ribosomal subunit; human RPL7A is upregulated in colorectal cancer and acts as trk-2h fusion oncogene in breast cancer (BKL)
27207	2.08493	1.3e-09	7.87114e-08	Rps11	Rps11;mCG_23457	Ribosomal protein S11, a putative ribosomal component that may bind to RNA and play a role in translation (BKL)
27208	-2.18657	0.00343794	0.0192483	Snord33	U33;Snord33;Rnu33	Ribosomal protein S11, a putative ribosomal component that may bind to RNA and play a role in translation (BKL)
27221	2.19416	0.00221981	0.0134447	Chaf1a	AL023013;Cac1p;CAF-1;Chaf1a;Caip150;AL024058	Chromatin assembly factor 1 subunit A p150, a transcription regulator that induces histone H3-K9 methylation, mediates DNA replication checkpoint, nucleosome assembly, chromatin silencing, and heterochromatin organization in pluripotent embryonic cells (BKL)
27261	-1.90924	0.0102275	0.04521	Dok3	Dokl;mCG_3195;Dok3;AI450713	Docking protein 3, acts in B-cell receptor and NF-kappaB signaling cascades, interleukin production, macrophage activation, and immunity; genetic knockout causes lung cancer (BKL)
27357	2.03355	1e-10	1.05017e-08	Gyg	AU017667;mCG_21888;Gyg;Gyg1	Glycogenin 1, catalyzes the formation of a short glucose polymer from uridine diphosphate glucose, promotes glycogen biosynthesis (BKL)
27367	1.7415	1.365e-07	3.39206e-06	Rpl3	Rpl3;F2;J1	Ribosomal protein L3, regulates telomerase activity, may play a role in translation, nonsense mediated mRNA decay, and generation of precursor metabolites and energy (BKL)
27370	2.39109	7e-10	4.98529e-08	Rps26	mCG_9347;Rps26;mCG_18667	Protein with very strong similarity to human RPS26, which binds to mRNA, may play a role in translation, and is associated with Diamond-Blackfan anemia, member of the ribosomal S26e family (BKL)
27384	-1.94172	0.000708456	0.00517234	Akr1c13	mKIAA4014;ddh;Akr1c13	Aldo-keto reductase family 1 member C13, may play a role in digestion, lipid and xenobiotic metabolism (BKL)
27419	1.51047	0.0113516	0.0490479	Naglu	Naglu;mCG_20229	N-acetylglucosaminidase alpha, catalyzes the degradation of heparan sulfate by hydrolysis, regulates retina, ear, spleen, and CNS development, involved in innate and adaptive immunity; genetic knockout causes mouse model of mucopolysaccharidosis type IIIB (BKL)
27425	1.74674	2.821e-07	6.24991e-06	Atp5l	Atp5l;4933437C06Rik	Protein of unknown function, has strong similarity to uncharacterized rat MGC72942 (BKL)
27643	1.55869	0.00421804	0.0226277	Ubl4	Gdx; Ubl4;Ubl4;DXS254E;DXHXS254E;mCG_21230;Ubl4a;DXS254Eh	Member of the ubiquitin-2 like Rad60 SUMO-like family, has a region of moderate similarity to a region of S. cerevisiae Rpl40ap, which is a structural constituent of ribosome that is involved in protein ubiquitination and vesicle-mediated transport (BKL)
27801	1.51922	5.7572e-05	0.00061609	Zdhhc8	Op53c05;D16H22S1738E;E330009O14Rik;Zdhhc8;ZDHHCL1;DHHC-8	Zinc finger DHHC domain containing 8, a putative palmitoyltransferase that acts in locomotory behavior and fear response, may regulate glutamate receptor signaling and neurotransmission; human ZDHHC8 is associated with schizophrenia and SPEM abnormality (BKL)
27973	2.03355	1.06e-08	3.89393e-07	Vkorc1	D7Wsu86e;Vkorc1	Vitamin K epoxide reductase complex subunit 1, acts in vitamin K metabolism, blood coagulation, and bone mineralization; human VKORC1 is associated with warfarin resistance, multiple coagulation factor deficiency type 2, and coronary heart disease (BKL)
28088	2.37896	0	0	D10Wsu52e	D10Wsu52e;HSPC117;FAAP;AI463255;AI255213	DNA segment Chr 10 Wayne State University 52 expressed, an RNA transmembrane transporter that plays a role in embryo development, may play a role in exocrine pancreas development (BKL)
29815	4.15544	1.8e-09	9.98758e-08	Bcar3	AI131758;Bcar3;AND-34;And34	Breast cancer anti-estrogen resistance 3, a small GTPase regulator that regulates transcription, DNA replication, cell cycle, actin filament organization, and cell migration (BKL)
29818	3.03283	0.00354402	0.0197412	Hspb7	Hsp25-2;Cvhsp; Hsp25-2;27kDa;cvHsp;Hspb7	Heat shock 27kDa protein family member 7, acts in protein localization, inhibits cytotoxicity, may regulate protein refolding and heart contraction; human HSPB7 is associated with acute coronary syndrome and heart failure (BKL)
29846	-4.08971	0.0114627	0.0494702	Olfr156	OR37B;Olfr37b;Olfr156;mOR37b;MOR262-6;mCG_19268	Olfactory receptor 37b, a member of the OR37 subfamily of G protein-coupled olfactory receptors that may play a role in the olfactory response in neurons of a restricted area of the olfactory epithelium (BKL)
29858	1.82978	0.000367584	0.00298891	Pmm1	Pmm1;C77612;mCG_8801	Phosphomannomutase 1, a glucose-1-6-bisphosphatase that catalyzes the conversion of D-mannose 6-phosphate to D-mannose 1-phosphate in GDP-mannose synthesis (BKL)
29876	2.01764	1.16187e-05	0.000158917	Clic4	mtCLIC;D0Jmb3;Clic4;mc3s5;TU-74	Chloride intracellular channel 4, plays a role in keratinocyte differentiation and angiogenesis, acts in branching morphogenesis of tube and transdifferentiation; human CLIC4 is associated with ovary, breast, and kidney cancers (BKL)
30057	1.67056	6.6532e-06	9.74544e-05	Timm8b	Ddp2; Tim8b;Tim8b;Timm8b	Protein with high similarity to human TIMM8A, which is a zinc binding protein that acts in protein import into mitochondrial matrix and is associated with deafness, optic atrophy, and Mohr Tranebjaerg syndrome (BKL)
30058	1.97657	0.00321343	0.0181823	Timm8a1	Tim8a; Timm8a;Fci-12;Tim8a;Timm8a1;Timm8a;DXHXS1274E;Ddp1	Translocase of inner mitochondrial membrane 8 homolog A, plays a role in protein import into mitochondrial matrix, may act in nervous system development; human TIMM8A is associated with deafness, dystonia, optic atrophy, and non-familial form of syndrome (BKL)
30877	1.59918	4.358e-07	9.15328e-06	Gnl3	Gnl3;Ns;C77032;BC037996	Guanine nucleotide binding protein-like 3, acts in G1-S checkpoint and cell cycle arrest, regulates telomerase activity and apoptosis; human GNL3 is associated with bipolar disorder and lung and esophageal cancers (BKL)
30924	-1.72269	0.00440682	0.0234307	Angptl3	Angptl3;mCG_17692;hypl	Angiopoietin-like 3, a phospholipase inhibitor that acts in cholesterol homeostasis and lipid storage, induces endothelial cell adhesion and migration, angiogenesis, and proteolysis; human ANGPTL3 heterozygous mutation correlates with hypolipidemia (BKL)
30925	1.72031	1.6198e-06	2.86206e-05	Slamf6	mCG_4493;NTB-A;Ly108s;SF2000;KAL1b;Slamf6;Ly108;KAL1;NTBA	SLAM family member 6, a receptor that acts in T-cell signaling and B-cell and natural killer T cell differentiation, inhibits tumor necrosis factor and interleukin biosynthesis, may be involved in respiratory burst after phagocytosis (BKL)
30928	-1.70842	0.000289184	0.00243122	Zbtb18	RP58;Rp58;Zbtb18;Znf238;Zfp238; Zfp238	Zinc finger protein 238, a C2H2-type zinc finger transcriptional repressor that regulates cell division and proliferation, mediates neuron precursor cell differentiation and survival; human ZNF238 gene is associated with corpus callosal abnormalities (BKL)
30935	1.63429	0.000259134	0.00221869	Tor3a	Tor3a;Adir	Torsin family 3 member A, a putative ATP-binding protein that is upregulated in response to interferon-alpha (BKL)
30954	1.9044	0.0013893	0.00909947	Siva1	Siva1;CD27bp;Siva	SIVA1 apoptosis-inducing factor, a receptor signaling protein that acts in apoptosis and T cell mediated cytotoxicity, inhibits NF-kappaB activity and transcription, activates JNK activity, promotes proteasomal ubiquitin-dependent protein catabolism (BKL)
50706	3.46055	0	0	Postn	PLF;PN;peri;A630052E07Rik;AI747096;OSF-2;Postn;Osf2	Periostin osteoblast specific factor, regulates cell adhesion, osteoblast proliferation and differentiation, and bone mineralization; human POSTN correlates with melorheostosis, coronary heart disease, scleroderma, and prostate, breast and other neoplasms (BKL)
50708	-1.70961	0.000237	0.0020605	Hist1h1c	mCG_17001;H1c;H1f2;His1a;Hist1h1c;0610008C09Rik;H1var1;H1.2	Histone cluster 1 H1c, binds to chromatin, plays a role in nucleosome assembly, release of cytochrome c from mitochondria, and DNA packaging, regulates apoptosis and caspase activity (BKL)
50709	-1.68919	0.000148368	0.00137276	Hist1h1e	H1var2;H1s-4;H1-4;Hist1h1e;H1f4;H1e	Histone cluster 1 H1e, a DNA binding protein that plays a role in chromatin organization, transcription, ribosome biogenesis, DNA methylation, and in utero embryonic development, may be involved in apoptotic DNA fragmentation (BKL)
50766	-1.55222	0.000176908	0.00159089	Crim1	AU015004;Crim1	Cysteine rich transmembrane BMP regulator 1, required for proper renal endothelial maintenance and integrity (BKL)
50768	-1.61478	0.00130741	0.00865767	Dlc1	A730069N07Rik; Stard12;A730069N07Rik/Dlc1 fusion;STARD12;Dlc1;Arhgap7;dlc-1;HP	Deleted in liver cancer 1, acts in EGFR signaling, focal adhesion assembly, actin filament organization, and neural tube formation, regulates epithelial cell migration and angiogenesis; human DLC1 is associated with renal, stomach, and breast cancers (BKL)
50778	2.87388	0.000229897	0.00200626	Rgs1	Rgs1;BL34	Regulator of G protein signaling 1, a GTPase regulator that regulates chemokine receptor signaling, B cell development, germinal center formation, and lymphocyte chemotaxis; human RGS1 is associated with cervical cancer and Celiac disease (BKL)
50782	2.45945	0.00339481	0.0190413	Rgs11	C78048;mCG_1588;Rgs11	Regulator of G protein signaling 11, interacts with membrane anchor proteins R7BP and R9AP, plays a role in metabotropic glutamate receptor signaling pathway, regulates induction of morphine tolerance (BKL)
50799	1.50455	0.00725823	0.0347542	Slc25a13	AI785475;Aralar2;Ctrn;Slc25a13	Solute carrier family 25 member 13, an aspartate-glutamate transporter that mediates urea cycle, cholesterol levels, and apoptosis; human SLC25A13 correlates with hyperammonemia, intrahepatic cholestasis, citrullinemia, and sudden loss of consciousness (BKL)
50917	1.73388	6.903e-05	0.000718036	Galns	mFLJ00319;Galns	Galactosamine N-acetyl-6-sulfate sulfatase, an enzyme that acts in chondroitin sulfate and keratan sulfate catabolic process; human GALNS is associated with mucopolysaccharidosis type-IV (BKL)
50931	8.77257	8.4e-09	3.21936e-07	Il27ra	Tccr;WSX-1;Il27ra;IL-27R;zcytor1;Wsx1;CRL1; Wsx1	Interleukin 27 receptor alpha, modulates T cell mediated immunity, Th-17 cell differentiation, T and B cell development, IFN-gamma, IL's and Ig production, regulates glucose and insulin levels; genetic knockout correlates with mouse model of hyperglycemia (BKL)
50996	-1.53475	0.00477698	0.0249984	Pdcd7	Pdcd7;ES18;C80112	Programmed cell death protein 7, involved in apoptotic processes in T-cells (BKL)
51791	-1.65634	0.00125057	0.00833174	Rgs14	RPIP1;Rgs14	Regulator of G protein signaling 14, a GTPase activator that regulates GPCR protein signaling, synaptic plasticity, neuron differentiation, and mitosis, inhibits PDGF receptor signaling and MAPK activity, may act in leukocyte migration and cell adhesion (BKL)
51801	1.98756	3.4806e-06	5.59666e-05	Ramp1	mCG_12872;9130218E19Rik;Ramp1	Receptor activity modifying protein 1, a receptor regulator that acts in protein transport and inflammatory response, regulates G protein receptor signaling and activates adenylyl cyclase, regulates blood pressure and cytokine production (BKL)
51944	2.59548	0.000385313	0.00310589	Knstrn	Traf4af1;D2Ertd750e;1700025D04Rik;Knstrn;Traf4af1;C15orf23; Skap;SKAP	Protein of unknown function, has strong similarity to uncharacterized rat C15orf23 (BKL)
52020	-2.23354	0.000436095	0.0034421	Umodl1	Umodl1;D17Ertd488e	Uromodulin-like 1 (Olfactorin), contains several domains present in extracellular matrix proteins, such as EMI, WAP, FNIII, Ca2+ binding EGF like, SEA and ZP domains, may play a role in guidance and targeting of olfactory sensory neurons (BKL)
52027	-2.06146	0.00104883	0.00717943	D17Ertd648e	D17Ertd648e	DNA segment, Chr 17, ERATO Doi 648, expressed (NCBI)
52055	1.58484	7.24328e-05	0.000748821	Rab11fip5	RIP11;GAF1;Rab11fip5;C75969;9130206P09Rik; Rip11;D6Ertd32e;mKIAA0857	RAB11 family interacting protein 5, binds Rab11 and AS160 (Tbc1d4) RabGAP to mediate insulin-stimulated glucose uptake in adipocytes, plays a role in cAMP-induced insulin secretion (BKL)
52065	1.51712	1.52771e-05	0.00020097	Mfhas1	2310066G09Rik;Mfhas1;D8Ertd91e	Protein containing thirteen leucine rich repeats, which mediate protein-protein interactions, has a region of moderate similarity to a region of Rice Os10g0572300, which is involved in response to cytokinin stimulus and anoxia (BKL)
52187	3.81496	3.8166e-06	6.06869e-05	Rragd	D4Ertd174e;5730543C08Rik;Ragd;mCG_12768;C030003H22Rik;Rragd;AI467523	Protein with strong similarity to human RRAGC, which exhibits GTPase activity, member of the signal recognition particle receptor beta subunit family, contains an ADP-ribosylation factor (ARF) family domain (BKL)
52398	1.98343	1.4389e-06	2.5792e-05	2018-09-11	D5Ertd606e;6230410I01Rik;AW548875;Sept11	Protein with very strong similarity to human SEPT11, which is a GTPase that acts in cytoskeleton organization, regulates cell size and phagocytosis, and is associated with hepatocellular carcinoma, member of the GTP-binding cell division family (BKL)
52463	-1.77317	7.353e-07	1.44864e-05	Tet1	2510010B09Rik;Tet1;LCX;Cxxc6;mKIAA1676;D10Ertd17e;BB001228;AA517754; Kiaa1676	Tet methylcytosine dioxygenase 1, plays a role in embryonic stem cell maintenance and inner cell mass cell specification, regulates DNA demethylation; genetic knockout correlates with aggressive form of hemorrhagic teratomas and reduced fertility (BKL)
52530	1.56808	0.00170714	0.0108154	Nhp2	Nola2;Nhp2;2410130M07Rik;D11Ertd175e	Protein with strong similarity to human NHP2, which is a snRNA binding protein that may play a role in telomere maintenance and rRNA processing, and is associated with squamous cell carcinoma and dyskeratosis congenita (BKL)
52589	-4.27029	0.000165911	0.001511	Ncald	Ncald;AI848120;D030020D09Rik;D15Ertd412e	Neurocalcin delta, regulates cell migration and may be involved in calcium mediated signaling and synaptic transmission; human NCALD is associated with diabetic nephropathy (BKL)
52635	-1.84165	3.3e-09	1.57283e-07	Esyt2	Fam62b; Fam62b;D12Ertd551e;CHR2SYT;2410017M09Rik;Esyt2;4921504I16Rik	Protein containing three C2 domains, which may be involved in calcium-dependent phospholipid binding, has moderate similarity to extended synaptotagmin-like protein 1 (mouse Fam62a), which plays a role in fat cell differentiation (BKL)
52666	-1.87428	0.00062196	0.00464857	Arhgef25	Geft;D10Ertd610e;GEFT;2410008H17Rik;Arhgef25;mCG_5181	RhoA-RAC-CDC42 exchange factor, a GTPase regulator that stimulates Rac protein and JNK cascades, filopodium assembly, and skeletal muscle regeneration, acts in actin cytoskeleton reorganization and inhibition of fat cell differentiation (BKL)
52700	1.84847	3.35e-08	1.03062e-06	Txndc17	4831443O22Rik;Txndc17;Txnl5;TRP14;D11Ertd672e	Protein with strong similarity to thioredoxin domain containing 17 (human TXNDC17), which is a protein-disulfide reductase that regulates various signaling pathways and apoptosis, member of the DUF953 domain of unknown function family (BKL)
53310	1.58887	0.00016443	0.00150119	Dlg3	SAP102;Dlgh3; mKIAA1232;mCG_116782;Dlg3;mKIAA1232	Discs large homolog 3, a putative guanylate kinase that regulates dendritic spine formation, synapse assembly, and synaptic transmission, may inhibit cell proliferation; human DLG3 is associated with focal cortical dysplasia and bipolar disorder (BKL)
53313	-1.7407	0.00134445	0.00887137	Atp2a3	Serca3;Atp2a3;mCG_6636;SERCA3b	ATPase Ca++ transporting ubiquitous, involved in actin filament organization and smooth endoplasmic reticulum calcium ion homeostasis, activates caspase activity, promotes transcription, regulates focal adhesion formation (BKL)
53374	4.75683	0.000121863	0.00116104	Chst3	Chst3;C6ST;mCG_11291;GST-0;C6ST-1;C6st; Gst0	Carbohydrate chondroitin 6 sulfotransferase 3, catalyzes chondroitin sulfation, plays a role in T-cell proliferation; human CHST3 is associated with Omani-type spondyloepiphyseal dysplasia, Larsen syndrome, humero-spinal dysostosis, and breast cancer (BKL)
53381	2.01066	3.02e-08	9.41875e-07	Prdx4	Prdx4;Prx-iv;AOE372;TRANK;Prx4	Peroxiredoxin 4, an antioxidant that plays a role in I-kappaB phosphorylation, mediates testicular size and spermatogenic cell death; human PRDX4 is associated with rheumatoid arthritis, Behcet syndrome, lupus erythematosus, and several carcinomas (BKL)
53415	1.73227	0.00852719	0.0392919	Htatip2	AW111545; Tip30;Htatip2;Tip30;Cc3	HIV-1 tat interactive protein 2 30kD, a transcription coactivator that regulates mitochondrial membrane permeabilization and protein import into nucleus; gene deletion causes hepatocellular carcinoma, human HTATIP2 is associated with prostate cancer (BKL)
53417	2.19112	0.00527161	0.0270388	Hif3a	NEPAS;Ipas;nepas;MOP7;bHLHe17;Mop7;Hif3a	Hypoxia inducible factor 3 alpha subunit, a transcription factor that regulates HRE-driven transcription and expression of hypoxia-responsive genes; human HIF3A is associated with primary renal carcinoma and chronic form of altitude sickness (BKL)
53599	-1.87254	2.3e-09	1.21456e-07	Cd164	MSSP;A24;AA589639;AW540279;A115;MGC-24;Cd164	CD164 antigen, acts in cell adhesion and myoblast fusion and migration, inhibits cell proliferation, may act in immune resposne; human CD164 is associated with acute lymphoblastic leukemia, idiopathic myelofibrosis, and metastatic colorectal carcinoma (BKL)
53602	1.51957	0.00351379	0.0195963	Hpcal1	VILIP3;Nvp3;Vnsl3;Hpcal1;Vsnl3;NVP-3	Hippocalcin-like 1, a putative calcium-sensing protein, may play a role in synaptic plasticity; human HPCAL1 is associated with neuroblastoma tumors (BKL)
53603	-1.84634	0.00587202	0.0294361	Tslp	Tslp	Thymic stromal lymphopoietin, a hematopoietic cytokine that acts in intracellular signaling in eosinophils, mediates hypersensitivity, dendritic cell maturation, and antiapoptosis; human TSLP correlates with allergic rhinitis and eosinophilic esophagitis (BKL)
53605	1.96201	0	0	Nap1l1	AI256722;NAP-1;D10Ertd68e;AA407126;Nap1l1;mCG_21331;Nrp	Protein with very strong similarity to human NAP1L1, which binds to histone, acts in nucleosome assembly, may be involved in DNA replication, and is associated with colon cancer, member of the NAP family (BKL)
53791	-2.36199	5.329e-07	1.09212e-05	Tlr5	Tlr5;mCG_18656	Toll-like receptor 5, a putative pattern recognition receptor that activates MAPK activity, innate immune responses, and cytokine production; human TLR5 is associated with chronic granulomatous disease, periodontitis, and systemic lupus erythematosus (BKL)
53901	-2.25741	0.00454366	0.0240141	Rcan2	Zaki4;MCIP2; ZAKI-4 beta;Rcan2;ZAKI-4;Csp2;Dscr1l1;mCG_51170	Regulator of calcineurin 2, a phosphoprotein phosphatase inhibitor that acts in calcineurin-NFAT signaling pathway, learning, adipogenesis, and cardiac muscle hypertrophy, inhibits T cell mediated cytotoxicity; gene inactivation correlates with obesity (BKL)
53945	-1.87168	8.5e-09	3.23766e-07	Slc40a1	MTP1;MTP;IREG1; Slc39a1;Slc39a1;Slc40a1;Dusg;Fpn1;Slc11a3; Slc11a3;Ol5; Ireg1;Pcm	Solute carrier family 40 member 1, acts in iron and Mn+ ion transport and homeostasis, forebrain pattern specification, embryo endoderm development, neural tube closure, and inflammatory responses; human SLC40A1 mutation is associated with hemochromatosis (BKL)
53978	-1.83995	0.00882726	0.0403743	Lpar2	Edg4;mCG_23088; Lpa2;Lpar2;LPA2;IPA2	Lysophosphatidic acid receptor 2, involved in inositol phosphate synthesis, actin filament organization, and antiapoptosis, promotes cytokine secretion, mitosis, neurogenesis, and Ca2+ ion concentration; human LPAR2 is associated with ovarian neoplasms (BKL)
54124	2.2958	0.000223551	0.00195731	Cks1b	sid1334;2610005D03Rik;PNAS-143; Sid1334;AA407784;2410005G18Rik;Cks1b; PNAS-16;Cks1;CKS1	CDC28 protein kinase 1b, acts in ubiquitin-dependent protein degradation, promotes cell proliferation, and regulates interleukin-8 production; human CKS1B is associated with multiple myeloma and several cancers (BKL)
54127	2.30697	9.2e-09	3.46173e-07	Rps28	mCG_22987;Rps28	Protein with strong similarity to C. elegans Y41D4B.5, which is involved in reproduction, physiological processes, and positive growth regulation, member of the ribosomal protein S28e family (BKL)
54135	-1.61291	0.00710026	0.0341595	Lsr	Lisch7;ILDR3;Lsr	Lipolysis stimulated lipoprotein receptor, involved in clearance of triglyceride and low-density lipoprotein particles, plays a role in tight junction assembly and in-utero embryogenesis; human LSR is associated with colon cancer (BKL)
54138	1.58924	1.836e-07	4.36652e-06	Atxn10	Tex169;TEG-169; tex169;Sca10;E46;AI325283;Atxn10;C77170	Ataxin 10, binds to O-linked N-acetylglucosamine transferase, plays a role in brain development and involved in response to glucose stimulus, may act in spermatogenesis; human ATXN10 is associated with autosomal dominant form of spinocerebellar ataxias (BKL)
54199	2.99731	0.000260433	0.00222597	Ccrl2	Cmkbr1l2;L-CCR;1810047I05Rik; Lccr;E01;Ccr11;CCR11;Ccrl2	Chemokine C-C motif receptor-like 2, a chemokine receptor that regulates cellular events associated with inflammatory responses, including lung dendritic cell trafficking, induced expression causes experimental autoimmune encephalomyelitis (BKL)
54217	2.0312	5.8e-09	2.42816e-07	Rpl36	Rpl36;mCG_20352	Protein with high similarity to C. elegans RPL-36, which is involved in reproduction and negative regulation of DNA-mediated transposition, member of the ribosomal L36e family, which are part of the large ribosomal subunit (BKL)
54366	-1.65405	1.1889e-06	2.19567e-05	Ctnnal1	Ctnnal1;AW545119;AI616177;Catnal1;C86009;ACRP	Protein with strong similarity to human CTNNAL1, which regulates serotonin mediated thymidine uptake, mitosis, and ERK phosphorylation, member of the vinculin family of cytoskeletal proteins (BKL)
54368	-2.61776	2.97603e-05	0.000356204	Gp9	GPIX;Cd42;Gp9	Protein with high similarity to human GP9, which forms a noncovalent complex with glycoprotein Ib, acts in cell adhesion, actin cytoskeleton organization, blood coagulation, hemostasis, and is associated with Bernard-Soulier syndrome upon gene mutation (BKL)
54371	20.0565	0	0	Chst2	AW121776;Gn6st;Gst2;Chts2;AI428561;Chst2;C130041E03Rik;GST-2;GlcNAc6ST	Carbohydrate sulfotransferase 2, acts in protein sulfation and cartilage development, regulates glycosaminoglycan release, and inhibits neurite outgrowth, acts in synthesis of Lewis X antigen; human CHST2 correlates with colitis and colon neoplasm (BKL)
54381	1.90044	1.825e-07	4.3547e-06	Cpq	Lal-1;2610034C17Rik; Pgcp;Pgcp;Hls2;Cpq;1190003P12Rik	Plasma glutamate carboxypeptidase, a putative metallocarboxypeptidase that may play a role in hydrolysis of circulating peptides; human CPQ correlates with hepatitis C virus associated with hepatocellular carcinoma (BKL)
54382	-3.38776	6.17723e-05	0.000651928	Tcstv1	Tcstv1;mCG_129052;Lo1	2-cell-stage variable group member 1, expression in embryonic stem cells and preimplantation embryos is stimulated by Zfp206, suggesting a role in ES cell differentiation (BKL)
54392	1.80125	0.0060795	0.0302756	Ncapg	MFT.M05.13;Hcapg;5730507H05Rik;Ncapg	Protein with strong similarity to human NCAPG, which is a DNA topoisomerase that is involved in mitotic chromosome condensation and enhances cell proliferation, and is associated with hepatocellular carcinoma (BKL)
54393	-1.59254	1.505e-07	3.67125e-06	Gabbr1	bM573K1.1;GABAbR1;Gabbr1;GABAB1	Gamma-aminobutyric acid B receptor 1, acts in GABAergic synaptic transmission, regulates GPCR and ERK signaling, adenylyl cyclase activity, and apoptosis; human GABBR1 is associated with epilepsy, nasopharyngeal carcinoma, and airway lung adenocarcinoma (BKL)
54396	-1.64871	0.00210889	0.0128905	Irgm2	GTPI; Iigp2;AI481100;Irgm2; Ifggd2;Iigp2;GTPI;Ifggd2	Immunity-related GTPase family M member 2, a putative GTPase that regulates innate immunity and inflammation to chlamydia psittaci infection, may play a role in signal transduction, member of the 47-kDa guanylate-binding protein family (BKL)
54405	2.72956	3e-09	1.47524e-07	Ndufa1	MWFE;1810049F12Rik;mCG_116470;Ndufa1	NADH dehydrogenase (ubiquinone) 1 alpha subcomplex 1 7.5kDa, mediates mitochondrial complex I assembly and activity, ATP synthesis and electron transport; human NDUFA1 gene causes complex I-specific neurodegenerative and mitochondrial encephalomyopathies (BKL)
54524	-1.80084	0.00250428	0.0148391	Syt6	AW048930;Syt6;sytVI;3110037A08Rik	Synaptotagmin VI, a calcium ion binding protein that plays a role in calcium-dependent sperm acrosomal exocytosis and vesicle-mediated transport, may act in synaptic vesicle endocytosis; human SYT6 is associated with colorectal cancer (BKL)
54598	-1.54399	3.60632e-05	0.000419226	Calcrl	mCG_3222;Crlr;Calcrl;CRLR;AV071593	Calcitonin receptor-like, a GPCR that regulates cAMP production, neuropeptide signaling, inflammatory response, and heart development; human CALCRL correlates with psoriasis, hypertension, and angle-closure glaucoma (BKL)
54607	1.63241	0.00271481	0.0158838	Socs6	STATI4; Cish4;Socs6;Cish4;SOCS-4;Cis4;SSI4;Socs4;5830401B18Rik;1500012M23Rik;SOCS-6;AI447482;HSPC060; Socs4;STAI4	Suppressor of cytokine signaling 6, a putative SH3 or SH2 adaptor that regulates plasma insulin and blood glucose levels, play a role in cell growth, may be involved in cytokine signaling and JAK-STAT cascade (BKL)
54709	1.65023	2.5e-08	8.01207e-07	Eif3i	Eif3s2;Trip1;D4Ertd632e;Eif3i; Trip1;36kDa	Protein with very strong similarity to human EIF3I, which is a transcription corepressor that acts in regulation of TGF-beta receptor signaling pathway, cell cycle, and cell proliferation, contains four WD domain G-beta repeats (BKL)
54712	1.98252	3.3782e-06	5.46986e-05	Plxnc1	AW742158;2510048K12Rik;Plxnc1;Vespr;CD232	Plexin C1, a semaphorin receptor that acts in cytokine production, dendritic cell chemotaxis, and integrin mediated signaling pathway, inhibits melanocyte attachment and spreading; human PLXNC1 is associated with acute myeloid leukemia (BKL)
54720	1.70488	0.00430712	0.0229663	Rcan1	mCG_13560;Rcan1;DSC1;CSP1;MCIP1;AL024459;Adapt78;RCN1;Dscr1;AV028423;2410048A02Rik;CALP1L;AA408855;AI429645	Regulator of calcineurin 1, a phosphatase inhibitor that inhibits calcineurin-dependent cascade, acts in exocytosis, angiogenesis, eosinophil development, and memory; human RCAN1 is associated with Down syndrome and Huntington and Alzheimer diseases (BKL)
54725	3.75549	0	0	Cadm1	Ra175; SynCam1; Tslc1;SynCam;RA175A;3100001I08Rik;Igsf4a;Tslc1;RA175;Cadm1;RA175B; Syncam;Bl2;Igsf4; ra175n; ra175c;AI987920;ST17;Necl2;RA175C; Necl2;2900073G06Rik;SgIGSF;RA175N	Cell adhesion molecule 1, plays a role in endothelial cell migration and inhibits apoptosis and cell proliferation; human CADM1 is associated with autism spectrum disorder, non-small-cell lung carcinoma, and several neoplasms (BKL)
55925	2.01857	0.00952747	0.0428116	Syt8	Syt8	Synaptotagmin VIII, binds to clathrin-AP2, syntaxins, and Nsap1, functions in calcium-dependent exocytosis, may be involved in the acrosome reaction of sperm, non-neuronal member of the synaptotagmin family of proteins (BKL)
55932	-1.72071	0.000666635	0.00492309	Gbp3	Gbp3;Gbp4;AW228655	Guanylate binding protein 3, a cytosolic GTPase and gamma interferon induced guanylate binding protein that functions in host defense and perhaps erythrocyte differentiation (BKL)
55949	2.15149	0	0	Eef1b2	Eef1b;2810017J07Rik;Eef1b2	Protein with high similarity to S. pombe Tef5p, which is a translation elongation factor, contains an eukaryotic elongation factor 1 beta central acidic region domain (BKL)
55950	1.53865	0.000885366	0.00621965	Bri3	Bri3;I3;mCG_17951	Brain protein I3, plays a role in cytokine and chemokine mediated signaling pathway, and positive regulation of programmed cell death (BKL)
55963	-1.8184	0.00647037	0.0317506	Slc1a4	mCG_11066;SATT;Asct1;ASCT1;Slc1a4;AW045657;ASCT-1	Solute carrier family 1 (glutamate-neutral amino acid transporter) member 4, a sodium-dependent L-alanine transmembrane transporter that may be involved in the transport of chloride and L-serine (BKL)
55985	9.63533	0	0	Cxcl13	Angie;ANGIE2;BCA-1;4631412M08Rik;mCG_8493;Blc;Scyb13;Cxcl13;angie2; Scyb13;BLC;BLR1L	Chemokine (C-X-C motif) ligand 13, a cytokine that acts in lymphocyte chemotaxis, cell migration, and organ morphogenesis; human CXCL13 is associated with rheumatoid arthritis, multiple sclerosis, Sjogren syndrome, gastritis, and breast cancer (BKL)
56040	2.07868	3.3e-07	7.15757e-06	Rplp1	mCG_10168;C430017H15Rik;2410042H16Rik;Rplp1;Arpp1	Protein with very strong similarity to human RPLP1, which is a structural component of ribosome that may bind to RNA and may play a role in translation, and is associated with endometrial and ovarian cancers upon upregulation (BKL)
56093	1.76541	0.00737409	0.0351911	Pfpl	Epcs50;mCG_22482;Epcs5;Pfpl	Pore forming protein-like, may play a role in trophoblast invasion during placental development (BKL)
56174	1.52133	0.00136607	0.00897898	Nagk	Nagk;mCG_133583;Gnk	N-acetylglucosamine kinase, plays a role in N-acetylglucosamine, N-acetylmannosamine, and amino sugar metabolic process (BKL)
56221	-1.6358	0.0111455	0.048292	Ccl24	CKb-6;mCG_1865;MPIF-2;Ccl24;Scya24	Chemokine ligand 24, plays a role in inflammatory response, eosinophil chemotaxis, and cellular calcium ion homeostasis, may be involved in immune response (BKL)
56224	2.12776	0.000117085	0.00112474	Tspan5	Tspan5;NET-4;4930505M03Rik;AU024142;Tm4sf9;2810455A09Rik;TM4SF9	Tetraspanin 5, acts in TNFSF11-mediated signaling pathway and stimulates osteoclast development, may be involved in central nervous system development and regulation of neuron maturation; human TSPAN5 is associated with intracranial aneurysms (BKL)
56226	1.84038	0.00197907	0.0122623	Espn	Espn;je	Espin, a structural molecule that acts in actin filament bundle assembly, auditory receptor cell stereocilium organization, and sound perception, regulates microvillus length; human ESPN is associated with deafness and vestibular dysfunction (BKL)
56282	1.88035	0.000920278	0.00642604	Mrpl12	1500031N16Rik;0610034O11Rik;MRP-L12;Rpml12;Mrpl12	Mitochondrial ribosomal protein L12, associates with mitochondrial RNA polymerase to activate mitochondrial transcription and translation (BKL)
56325	-1.86391	0.00588972	0.0295169	Abcb9	Kiaa1520;mKIAA1520;TAPL;Abcb9	ATP-binding cassette subfamily B (MDR-TAP) member 9, an ATP-dependent oligopeptide transporter that translocates peptides into post-ER compartment, may act in spermatogenesis and nucleobase, nucleoside, nucleotide and nucleic acid transport (BKL)
56356	2.07532	1e-10	1.05017e-08	Gltp	1110001F24Rik;Gltp;C76925;C77564	Protein with strong similarity to human GLTP, which catalyzes the transfer of glycosphingolipids and glyceroglycolipids between membranes, plays a role in sphingomyelin metabolism and glucosylceramide biosynthesis (BKL)
56375	-1.55114	0.000141551	0.0013202	B4galt4	B4galt-IV;B4galt4;9130402O08Rik;beta4GalT-IV	Protein with strong similarity to UDP-galactosebeta -N- acetylglucosamine beta 1, 4- galactosyltransferase polypeptide 4 (human B4GALT4), which catalyzes glycosylation of lipids, member of the galactosyltransferase family (BKL)
56376	-1.53014	9.3e-09	3.48525e-07	Pdlim5	AI987914;Enh2;LIM;Enh3;1110001A05Rik;Pdlim5;Enh1;Enh;C87059	PDZ and LIM domain 5, a calcium channel regulator that regulates actin cytoskeleton organization; abnormal splicing correlates with mouse model of cardiac hypertrophy, human PDLIM5 is associated with bipolar disorder, schizophrenia, and diabetes (BKL)
56398	1.50281	3.54926e-05	0.000413369	Chp1	Chp;p24;AI046351;Sid470p;1500003O03Rik;Cahp; Sid470;AA960066;Chp1	Protein with very strong similarity to rat Chp, which acts in microtubule bundle formation and exocytosis, may be involved in signal transduction and microtubule-based movement (BKL)
56412	1.56266	0.000462548	0.00361102	Noa1	MNCb-4931;Noa1;2610024G14Rik;AtNOS1;AU022345;mAtNOS1	Protein of unknown function, has strong similarity to uncharacterized rat MGC95260 (BKL)
56431	1.54399	3.5639e-06	5.72071e-05	Dstn	mCG_11495;Dstn;Dsn;sid23p;2610043P17Rik;AU042046; Sid23;ADF;corn1	Destrin, involved in actin filament severing and actin depolymerization, regulates cell size, stress fiber assembly, cell migration, and cytokinesis, may play a role in synaptic transmission (BKL)
56454	1.51572	0.000354359	0.00289683	Aldh18a1	Pycs;Pycs;Aldh18a1;AI429789;2810433K04Rik;P5cs	Aldehyde dehydrogenase 18 family member A1, a bifunctional ATP and NADPH dependent mitochondrial enzyme that catalyzes reduction of glutamate to delta1-pyrroline-5-carboxylate; human ALDH18A1 is associated with Alzheimer disease and Down syndrome (BKL)
56468	-1.50594	0.00249422	0.0147981	Socs5	mKIAA0671;Socs5;1810018L08Rik;Cish5	Suppressor of cytokine signaling 5, inhibits EGFR and JAK-STAT cascades and T-helper cell development, regulates cytokine production and superoxide release; human SOCS5 is associated with thyroid cancer and lymphatic filariasis (BKL)
56485	-2.67462	3.84e-08	1.15126e-06	Slc2a5	Slc2a5;AI526984;Glut5;Slc5a	Solute carrier family 2 member 5, a transmembrane transporter that plays a role in glucose transport, small intestinal fructose absorption, and digestive tract morphogenesis; genetic knockout causes fructose induced hypertension (BKL)
56486	1.76255	2.7336e-06	4.52468e-05	Gabarap	Gabarap	Gamma-aminobutyric acid receptor associated protein, plays a role in microtubule bundle formation and establishment of protein localization, regulates cell proliferation and ion transport (BKL)
56534	-2.00046	0.000102827	0.0010113	Hspb3	spb3;Hspb3;AI844863;2310035K17Rik;Hsbp3	Heat shock 27kDa protein 3, a component of actin cytoskeleton that may play a role in muscle organ development and skeletal muscle tissue development; human HSPB3 is associated with an asymmetric axonal motor neuropathy (BKL)
56551	1.643	0.000780069	0.00561104	Txn2	Trx2;AI788873;Txn2;2510006J11Rik	Thioredoxin 2, an antioxidant that acts in protein thiol-disulfide exchange and oxidative stress induced apoptosis, regulates angiogenesis; human TXN2 is associated with diabetic complications (BKL)
56612	1.66555	9.42e-08	2.45926e-06	Pfdn5	MM-1;D15Ertd697e;Pfdn5;1700010A06Rik;Eig1; Pfd5; Mm1;1190001O17Rik	Prefoldin 5, may play a role in liver development and growth (BKL)
56631	-2.13366	0.00323523	0.0182841	Trim17	Trim17;Rnf16;terf	Tripartite motif-containing 17, an E3 ubiquitin ligase that positively regulates intrinsic apoptotic signaling and initiation of neuron apoptosis; missense mutation in the human TRIM17 correlates with multiple myeloma (BKL)
56644	6.65298	5e-10	3.90504e-08	Clec7a	Clecsf12;Clec7a;beta-GR;BGR; Clecsf12; Dectin1;Bgr	C-type lectin domain family 7 member a, a beta glucan receptor that mediates cytokine production, Ca2+ flux, phagocytosis, and innate immunity; human CLEC7A is associated with inflammatory bowel disease, psoriasis, and vulvovaginal candidiasis (BKL)
56700	1.69036	6e-10	4.53366e-08	0610031J06Rik	AB027141;0610031J06Rik;NCU-G1	RIKEN cDNA 0610031J06 gene (kidney predominant protein NCU-G1), a glycosylated integral membrane protein of the lysosome (BKL)
56722	1.71198	3.6098e-06	5.78439e-05	Litaf	TBX1;N4WBP3;C85531;3222402J11Rik;Litaf;N4wbp3; Tbx1	Lipopolysaccharide-induced TNF factor, a transcription regulator that acts in TNF production, may play a role in apoptosis and inflammation; human LITAF is associated with B-cell lymphoma and Charcot-Marie-Tooth and Paget diseases (BKL)
56743	1.84038	1.933e-07	4.54243e-06	Lat2	Wbscr5;NTAL;WSCR5;AW125574;Wbscr15;LAB;Lat2;Lab; Wbscr15; Wbscr5; Ntal	Linker for activation of T-cells family member-2, acts in B-and T-cell receptor signaling, regulates mast cell chemotaxis, calcium ion transport, actin filament depolymerization, and immunity; gene deficiency is associated with autoimmune syndrome (BKL)
56746	-3.7055	0.00392151	0.0214202	Tex101	Tex101;1700008H15Rik;TES101RP;AI429076	Testis expressed gene 101, a signal transducer that acts in elevation of cytosolic calcium ion concentration and regulation of peptidyl-tyrosine phosphorylation and protein secretion (BKL)
56811	13.8039	0	0	Dkk2	Dkk2	Dickkopf homolog 2, inhibits Wnt receptor signaling, acts in odontogenesis, bone mineralization, and eye development; human DKK2 is associated with multiple myeloma, renal cell carcinoma, and plaque type psoriasis (BKL)
57138	-2.14206	0.0087653	0.0401502	Slc12a5	Kiaa1176;KCC2;Kcc2;Slc12a5;mKIAA1176	Solute carrier family 12 member 5, a potassium-chloride symporter that acts in respiratory gaseous exchange, neural crest cell development, synaptic transmission, and nociception; human SLC12A5 is associated with schizophrenia and diabetes mellitus (BKL)
57262	-2.96356	0.00655785	0.0321098	Retnla	RELMa;Fizz-1; Himf; Pmng1;Xcp2;mCG_128611;1810019L16Rik;Fizz1;RELM-alpha;HIMF;RELMalpha;Retnla	Resistin like alpha, acts in NF-kappaB cascade, angiogenesis, Th2 cell differentiation, interleukin production, leukocyte chemotaxis, and inflammation; mRNA expression is upregulated in a mouse model of acute pulmonary inflammation (BKL)
57266	15.8932	1e-10	1.05017e-08	Cxcl14	Bmac; Kec;1200006I23Rik;KS1;Kec;bolekine;Cxcl14;MIP-2g;NJAC;Scyb14; Mip2g;MIP2gamma;BRAK;AI414372; Scyb14;BMAC;1110031L23Rik; Ks1	Chemokine C-X-C motif ligand 14, a chemoattractant that acts in inflammatory response and cell migration, regulates memory T-cell differentiation; human CXXL14 is associated with prostate cancer and renal cell carcinoma (BKL)
57294	2.00092	4.471e-07	9.35889e-06	Rps27	3200001M24Rik;Rps27	Protein with very strong similarity to rat Rps27, which is a putative structural constituent of ribosome that binds to zinc and iron, may act in translation (BKL)
57319	1.87644	5.9091e-06	8.84367e-05	Smpdl3a	Asml3a;AI529588;ASML3A;ASM3A;ASML3;0610010C24Rik;Smpdl3a	Protein with strong similarity to sphingomyelin phosphodiesterase acid-like 3A (human SMPDL3A), which binds deleted in bladder cancer chromosome region 1 (human DBC1) and associates with bladder tumors, contains a calcineurin-like phosphoesterase domain (BKL)
57340	-1.93277	0.00556933	0.028253	Jph3	JP-3;Jp3;Jph3	Junctophilin 3, a component of the junctional membrane complex that is involved in locomotory behavior, may play a role in central nervous system development; human JPH3 gene is associated with Huntington disease-like 2 (BKL)
57423	1.66094	3.15704e-05	0.000373199	Atp5j2	1110019H14Rik;Atp5j2	ATP synthase H+ transporting mitochondrial Fo complex subunit F2, plays a role in apoptotic mitochondrial changes, may play a role in ATP catabolism (BKL)
57441	2.16845	0.000444234	0.00347833	Gmnn	mCG_3140;Gem;Gmnn;AW546347	Geminin DNA replication inhibitor, a transcription regulator that acts in cell cycle, embryonic development, and hemopoiesis, involved in DNA damage induced apoptosis; human GMNN is associated with Down syndrome and breast and several other cancers (BKL)
57755	-3.13761	0.000135998	0.00127803	Dnajb7	mDj5;4933424H20Rik;Dj5;Dnajb7	Protein with high similarity to human DNAJB6, which is an ATPase activator that acts in cytoskeleton organization, protein stabilization, and regulation of cell migration, inhibits caspase activity and canonical Wnt receptor signaling (BKL)
57808	2.02698	5.89e-08	1.63164e-06	Rpl35a	mCG_115732;Rpl35a;mCG_1036414;Rpl35; mCG_128444; mCG_121795;2810431L15Rik	Ribosomal protein L35a, involved in 5.8S rRNA maturation, inhibits cell killing, may act in translation; human RPL35A is associated with Diamond-Blackfan anemia, hepatocellular carcinoma, and glioma (BKL)
57810	2.57636	2.0863e-06	3.54157e-05	Cdon	CDO;Cdo;Cdon;Orcam;Cd0	Cell adhesion molecule-related downregulated by oncogenes, mediates smoothened signaling pathway and myoblast differentiation, acts in organ development and cell fate specification; human CDON is associated with breast, lung, and ovarian neoplasms (BKL)
57914	2.68452	1.10506e-05	0.000152154	Crlf2	Crlf2;Tslpr; Tslpr;Tpte2; Tpte2;Ly114;CRLM2;Crlm2	Cytokine receptor-like factor 2, a transmembrane receptor that mediates B cell differentiation and proliferation, inflammatory response, and regulation of cytokine production, may be involved in hemopoiesis (BKL)
57915	1.61739	4.3344e-06	6.7761e-05	Tbc1d1	Tbc1;AI385682;Tbc1;Kiaa1108;Tbc1d1;1110062G02Rik;AW555803;mKIAA1108	TBC1 domain family member 1, a Rab GTPase activator that regulates glucose import and fatty acid oxidation, may regulate cell cycle; human TBC1D1 is associated with gastric cancer, obesity, and male suicide (BKL)
58182	3.99261	0.00317971	0.0180445	Prokr1	Pkr1;Prokr1;Gpr73; Pkr1;EG-VEGFR1	Prokineticin receptor 1, a GPCR that acts in MAPK activation, cytosolic Ca2+ elevation, nociception, and macrophage activation; human PROKR1 is associated with tubal ectopic pregnancy, neuroblastoma, and prostate cancer (BKL)
58198	-1.70369	1.5649e-06	2.77509e-05	Sall1	Sal3;Sall1;Msal-3	Sal-like 1, a transcriptional repressor that plays a role in skeletal system, kidney, and embryonic gut development, acts in neural tube closure and regulation of Wnt receptor signaling pathway; human SALL1 is associated with Townes-Brocks syndrome (BKL)
58203	2.35871	2.16152e-05	0.000271843	Zbp1	Dlm1;Zbp1;mZaDLM;Dai;2010010H03Rik	Z-DNA binding protein 1, acts in mRNA stability and localization, plays a role in peripheral nervous system development (BKL)
58205	3.85483	0.00383343	0.0210537	Pdcd1lg2	Cd273;Btdc;B7dc; Btdc;Pdcd1lg2; Pdl2;B7-DC;F730015O22Rik;PD-L2;mCG_9110	Programmed cell death 1 ligand 2, regulates NF-kappaB cascade, interleukin and IgE production, T-cell costimulation, and humoral immunity; human PDCD1LG2 is upregulated in cervical carcinoma (BKL)
58207	2.23199	5.15e-08	1.45043e-06	Slc43a3	Slc43a3;Eeg1;SEEEG-1	Solute carrier family 43 member 3, a putative transporter that may play a role in the microvascular endothelium and in utero embryonic development (BKL)
58223	2.11355	0.000782332	0.00562335	Mmp19	Mmp19;Rasi;mCG_18673	Matrix metallopeptidase 19, plays a role in epithelial cell proliferation, keratinocyte differentiation, wound healing, and vasculogenesis; human MMP19 is associated with multiple sclerosis, melanoma, astrocytoma, and colorectal cancers (BKL)
58234	-2.75872	0.0014801	0.00960615	Shank3	shank3;Shank3b;AI841104;Kiaa1650;Shank3	SH3-ankyrin domain gene 3, a scaffold protein that regulates glutamate receptor signaling, synaptic plasticity, and dendritic spine maturation, acts in learning or memory and social behavior; human SHANK3 is associated with autism and schizophrenia (BKL)
58250	2.49205	9e-10	6.03942e-08	Chst11	Chst11;C4ST1;C4s;mCG_3366;C4ST-1;C4ST;1110020P09Rik	Carbohydrate sulfotransferase 11, acts in chondroitin and dermatan sulfate metabolism, increased activity is associated with herpes simplex virus infection; gene mutation causes chondrodysplasia, human CHST11 is associated with B cell lymphocytic leukemia (BKL)
58521	1.51747	0.000109617	0.00106123	Eid1	Eid1;Cri1;PNAS-22;2610002K20Rik;PTD014;ORF12;EID-1	EP300 interacting inhibitor of differentiation 1, an intracellular transcription corepressor that acts in histone acetylation, inhibits fat cell differentiation; human EID1 is associated with malignant form of mesothelioma (BKL)
58810	1.86909	0	0	Akr1a1	2610201A18Rik;Akr1a1;Akr1a4	Aldo-keto reductase family 1 member A4, an electron carrier that acts in cellular aldehyde, drug, and glucose metabolism, involved in response to chemical stimulus; human AKR1A1 is associated with susceptibility to non Hodgkin lymphoma (BKL)
58859	2.04864	4.37075e-05	0.000494452	Efemp2	Mbp1;mCG_11764;Fbln4;0610011K11Rik;Efemp2;MBP1	EGF containing fibulin-like extracellular matrix protein 2, acts in TGFR-beta signaling, elastin fiber assembly, and extracellular matrix organization; human EFEMP2 is associated with autosomal recessive cutis laxa (BKL)
58861	-1.55079	8.456e-07	1.63219e-05	Cysltr1	BB147369; Cyslt1r;CysLT1R;Cysltr1;Cyslt1	Cysteinyl leukotriene receptor 1, acts in actin filament organization, chemotaxis, and inflammatory response, regulates vasoconstriction and cytokine synthesis, and activates MAP kinases; human CYSLTR1 is associated with asthma and colon adenocarcinoma (BKL)
59005	1.52873	0.000148306	0.00137276	Trappc2l	Trappc2l;1810017G16Rik;Tca17;Hspc176;AB030200	Protein with very strong similarity to human TRAPPC2L, a component of the TRAPP complex that plays a role in ER to Golgi vesicle-mediated transport, member of the sedlin N-terminal conserved region containing family and the sybindin-like family (BKL)
59010	-1.51712	6.5226e-06	9.58435e-05	Sqrdl	0610039J17Rik;Sqrdl;4930557M22Rik	Protein with moderate similarity to S. pombe Hmt2p, which is mitochondrial protein that acts in sulfur compound metabolic process and is involved in response to cadmium ion, contains a pyridine nucleotide-disulfide oxidoreductase domain (BKL)
59022	1.59144	3.80321e-05	0.000439503	Edf1	AA409425;Edf1;0610008L11Rik	Endothelial differentiation-related factor 1, a putative transcription coactivator that inhibits nitric oxide synthesis, may play a role in lipid homeostasis; human EDF1 is associated with breast neoplasm (BKL)
59050	1.6245	1.87e-08	6.2405e-07	Nsa2	Yr29;Nsa2p;5730427N09Rik;Nsa2;LNR42;Tinp1	Protein with very strong similarity to human NSA2, which promotes G1 to S phase transition of mitotic cell cycle and cell proliferation, and is associated with albuminuria in diabetic nephropathy (BKL)
59095	15.6816	2.2e-08	7.17432e-07	Fxyd6	Php;Plp;Fxyd6;0610030I18Rik	FXYD domain-containing ion transport regulator 6, a putative ion channel that acts in the regulation of ATPase activity and homeostatic process; human FXYD6 is associated with susceptibility to schizophrenia (BKL)
60322	-1.60473	0.000565829	0.00427894	Chst7	Chst7;GST5;Gst5;Gn6st-4;2600013M07Rik;C6ST-2	Carbohydrate N-acetylglucosamine 6-O sulfotransferase 7, a chondroitin 6-sulfotransferase that plays a role in oligosaccharide metabolism, involved in response to cytokine and estrogen stimulus (BKL)
60533	4.04274	1e-10	1.05017e-08	Cd274	Pdcd1lg1;Pdcd1lg1; Pdcd1l1;Cd274;Pdcd1l1;A530045L16Rik;B7h1; Pdl1;mCG_9108;Pdl1	CD274 antigen, regulates cytokine production, nitric oxide biosynthesis, and T cell activation, upregulated in inflammation and experimental autoimmune encephalomyelitis; gene deficiency correlates with atherosclerosis and diabetes mellitus (BKL)
63913	1.8205	4.14549e-05	0.000472449	Fam129a	Niban;AU019833;AI256368;Fam129a	Niban protein, plays a role in regulation of phosphorylation, expressed in heart, kidney, liver, and skeletal muscles (BKL)
64136	1.65558	5.23882e-05	0.000572819	Sdf2l1	Sdf2l1	Stromal cell-derived factor 2-like 1, involved in response to antibiotic, calcium ion, heat, and unfolded protein (BKL)
64138	2.4532	1e-10	1.05017e-08	Ctsz	D2Wsu143e;AI787083;AU019819;CTSX;mCG_9962;Ctsz	Cathepsin Z, a cysteine-type endopeptidase that plays a role in regulation of cell migration, cell-cell adhesion, and B- and T- cell proliferation; human CTSZ is associated with prostatic intraepithelial neoplasia and invasive adenocarcinomas (BKL)
64213	1.60696	0.000727902	0.0052956	St7	RAY1;9430001H04Rik;St7;SEN4;HELG;Fam4a2;Lrp12;TSG7	Protein with very strong similarity to human ST7, which may act in cell-cell adhesion and angiogenesis, and is associated with mantle-cell lymphoma, breast, and several cancers, member of the suppression of tumorigenicity 7 (ST7) protein family (BKL)
64214	-1.6694	0.00397137	0.021648	Rgs18	Rgs18;mCG_18469	Regulator of G protein signaling 18, a GTPase activator that inhibits osteoclastogenesis by modulating the acid-sensing GPR68-NFAT signaling pathway, may play a role in chemotaxis, megakaryocyte differentiation, cell migration, and cell proliferation (BKL)
64380	2.5859	4.006e-07	8.5004e-06	Ms4a4c	mCG_12897;MS4A9;5830413L19Rik;AI449185;Ms4a4c;Ms4a9	Protein with strong similarity to mouse Ms4a4b, which plays a role in the regulation of interferon-gamma production and interleukin-2 production (BKL)
64705	9.4109	3.88e-08	1.16138e-06	Dpys	DHPase;DHP;1300004I01Rik;Dpys;1200017I10Rik	Protein with strong similarity to rat Dpys, which is a dihydropyrimidinase that may act in nucleobase-containing compound metabolic process, contains an amidohydrolase 1 family domain (BKL)
65019	2.32947	5.7e-09	2.40253e-07	Rpl23	2810009A01Rik;Rpl23	Ribosomal protein L23, a putative structural constituent of ribosome that plays a role in the negative regulation of apoptosis, may be involved in translation and regulation of cell growth (BKL)
65099	1.88296	0.000801392	0.00574038	Irak1bp1	Irak1bp1;Aabp3;4921528N06Rik;AI851240;mCG_15221;Simpl;Aip70; Simpl	Interleukin-1 receptor-associated kinase 1 binding protein 1, mediates TNF receptor type I dependent activation of NF kappaB-dependent promoters, negatively regulates inflammation by inducing nuclear translocation of NFkappaB p50 (BKL)
65112	-1.52696	2.82738e-05	0.000340826	Pmepa1	2210418I02Rik;Tmepai;AW455466; Tmepai;Stag1;Pmepa1;Erg1.2;N4wbp4	Prostate transmembrane protein androgen induced 1, plays a role in EGF and TGF-beta receptor signaling pathway and negative regulation of cell growth; human PMEPA1 is associated with renal cell carcinoma and several other neoplasms (BKL)
65221	1.60103	3.0498e-06	5.00792e-05	Slc15a3	cI-1; Pht2;Slc15a3;Ci1	Solute carrier family 15 member 3, a L-histidine transmembrane transporter that may play a role in protein catabolism (BKL)
65256	-1.95477	1.759e-07	4.20261e-06	Asb2	Asb2;1110008E15Rik	Ankyrin repeat and SOCS box-containing 2, plays a role in Notch signaling pathway, proteasomal ubiquitin-dependent protein catabolism, chromosome condensation, and myeloid cell differentiation (BKL)
65972	1.66132	8.882e-07	1.70029e-05	Ifi30	Ip30;Gilt;IP30;GILT;Ifi30	Interferon gamma-inducible protein 30, a disulfide oxidoreductase that plays a role in superoxide anion generation and MHC class II-restricted antigen processing; human IFI30 is associated with melanoma and squamous cell carcinoma (BKL)
66039	2.78434	0.00016029	0.00146628	Tmem254a	Tmem254c; Tmem254b;AA960404;D14Ertd449e;Tmem254;0610010A22Rik;Tmem254a;0610008K04Rik	Protein of unknown function, has high similarity to uncharacterized human C10orf57 (BKL)
66043	1.80625	8e-10	5.48723e-08	Atp5d	1500000I11Rik;0610008F14Rik;AI876556;AU020773;C85518;Atp5d;AA960090;mCG_13414	Protein with high similarity to C. elegans Phi-38p, which is involved in positive regulation of growth (BKL)
66047	1.7884	0.000131384	0.0012422	Mrpl54	0610008M19Rik;Mrpl54;D10Sut1e	Member of the mitochondrial ribosomal protein L37 family, has high similarity to uncharacterized human MRPL54 (BKL)
66052	1.51012	0.000325955	0.00270364	Sdhc	AI316496;Sdhc;AU019277;0610010E03Rik	Succinate dehydrogenase complex subunit C integral membrane protein 15kDa, a putative electron carrier that acts in induction of apoptosis by oxidative stress and regulation of superoxide anion generation; human SDHC is associated with paraganglioma (BKL)
66054	1.73187	4.97e-08	1.41257e-06	Cndp2	Cndp2;0610010E05Rik;Pep-1;Pep1;mCG_1552;mFLJ00064;C76600;Cn2;Dip-2	Cytosolic nonspecific dipeptidase 2, a metallopeptidase that inhibits cell proliferation and cell migration; human CNDP2 is associated with venous invasion and tumor microsatellite formation in hepatocellular carcinoma (BKL)
66058	1.84421	1.1e-09	6.95469e-08	Tmem176a	AU041743; Keg2;Tmem176a;AU040201;Keg2;Gs188;0610011I04Rik	Transmembrane protein 176A, expression is downregulated following dendritic cell maturation (BKL)
66061	1.62225	6.47742e-05	0.000678323	Tctex1d2	Tctex1d2;0610012D17Rik;2410011K15Rik;mCG_142221	Member of the Tctex-1 family (BKL)
66077	1.52344	0.000526457	0.00402541	Aurkaip1	0610033H09Rik; Akip;Akip;Aurkaip1;mCG_23352;Aip	Aurora kinase A interacting protein 1, a putative kinase regulator that may inhibit protein kinase activity (BKL)
66085	2.01019	1.204e-07	3.02024e-06	Eif3f	Eif3f;AA409853;Eif3s5;0610037M02Rik	Eukaryotic translation initiation factor 3 subunit F, mediates muscle atrophy and translation initiation, acts in mTOR signaling, mRNA processing, and protein transport; human EIF3F mRNA is downregulated in melanoma, pancreatic and other cancers (BKL)
66091	1.77563	1.09941e-05	0.000151826	Ndufa3	Ndufa3;1010001M12Rik;1700022J01Rik	Protein with strong similarity to NADH dehydrogenase (ubiquinone) 1 alpha subcomplex 3 (human NDUFA3), which is a subunit of the NADH-ubiquinone oxidoreductase (complex I) that transports electrons from NADH to ubiquinone (BKL)
66102	3.99354	1e-10	1.05017e-08	Cxcl16	0910001K24Rik;CXCL16v2;SR-PSOX;CXCL16v1;Zmynd15;Srpsox;AV290116;Cxcl16;b2b498Clo;BB024863	Chemokine ligand 16, a scavenger receptor that acts in chemotaxis, MAPK cascade, cell proliferation, and neuroprotection, upregulated in lupus nephritis and serovar infection; genetic knockout causes atherosclerosis, fibrosis, and colitis (BKL)
66111	1.83274	9.1728e-06	0.000129661	Tmed3	1200002G13Rik;Tmed3;P24b;AW546672	Protein with high similarity to human TMED7, which regulates androgen receptor signaling, inhibits cell proliferation and caspase activity, and is associated with prostate cancer upon upregulation (BKL)
66119	1.82555	0.000111304	0.00107588	Tomm6	Tom6;Tomm6;Obtp;AI663970;1110002E23Rik	Protein of unknown function (BKL)
66128	1.50699	0.000683778	0.00502374	Mrps36	1110018B13Rik;S36mt;Mrps36	Protein with strong similarity to human MRPS36, which is a putative mitochondrial small ribosomal subunit protein that may play a role in translation, member of the DUF2638 domain of unknown function family (BKL)
66142	1.80292	2.1984e-06	3.7144e-05	Cox7b	C80563;1100001F07Rik;1110004F07Rik;mCG_13797;Cox7b	Protein of unknown function, has strong similarity to uncharacterized rat Cox7b (BKL)
66144	1.76092	1.24076e-05	0.000167733	Atp6v1f	Vatf;Atp6s14;Atp6v1f;1110004G16Rik	Protein with very strong similarity to rat Atp6v1f, which is a putative ATPase and hydrogen ion transmembrane transporter that plays a role in proton transport (BKL)
66152	1.78386	6.738e-07	1.34384e-05	Uqcr10	mCG_1041147;AA960494;Uqcr10;1110020P15Rik;Ucrc	Ubiquinol-cytochrome c reductase complex III subunit X, may play a role in the regulation of prepulse inhibition (BKL)
66162	2.01438	2.913e-07	6.42211e-06	Bola2	1110025L05Rik;BolA-2;Bola2	Member of the BolA-like protein family, has strong similarity to a region of bolA homolog 2 (human BOLA2), which forms a 2Fe-2S bridged complex with glutaredoxin 3 (human GLRX3) to perhaps function in signaling associated with cellular iron status (BKL)
66169	1.8425	1.20224e-05	0.000163	Tomm7	Tom7;AW047273;1110020J08Rik;Tomm7	Protein with strong similarity to human TOMM7, which is a transmembrane transporter, may be involved in protein targeting to mitochondrion, member of the TOM7 family (BKL)
66177	1.6103	2.521e-07	5.68667e-06	Ubl5	Ubl5;beacon;1110030M22Rik	Ubiquitin-like 5, a nuclear protein involved in the hypotonic response (BKL)
66181	1.81672	0.00178092	0.011214	Nop10	Nop10;1110036B12Rik;NOP10P;Nola3	Protein with very strong similarity to human NOP10, which is a snoRNA binding protein that plays a role in telomere maintenance, and is associated with autosomal recessive dyskeratosis congenita upon gene mutation (BKL)
66208	1.60659	0.00765931	0.036236	Nenf	SCIRP10;Nenf;Spuf;1110060M21Rik	Neuron derived neurotrophic factor, a signal transducer that acts in MAPK cascade and adipose tissue development, stimulates neuroblast proliferation and neurogenesis (BKL)
66212	1.62338	3.4538e-06	5.56496e-05	Sec61b	AI326121;AW122942;Sec61b;1190006C12Rik	Protein with very strong similarity to Sec61 subunit beta (human SEC61B), which is a subunit of the Sec61 complex that facilitates ER nascent protein translocation and may mediate retrograde transport of mis-folded proteins, member of the Sec61beta family (BKL)
66236	1.67481	0.00566605	0.0286318	1500011B03Rik	AV141149;AI415201;AW556386;1500011B03Rik	RIKEN cDNA 1500011B03 gene (NCBI)
66245	1.51082	0.00271361	0.0158818	Hspbp1	Hspbp;1500019G21Rik;Hspbp1	HSPA binding protein cytoplasmic cochaperone 1, regulates ubiquitin-protein ligase activity, antigen processing and presentation, and T-cell mediated cytotoxicity; human HSPBP1 is associated with breast cancer and juvenile idiopathic arthritis (BKL)
66253	1.62001	7.0248e-06	0.000102153	Aig1	AV064870;Aig1;AW413422;1500031O19Rik;CGI-103	Protein with strong similarity to human AIG1, which is an E3 ubiquitin ligase and P53 binding protein that activates the NFAT signaling pathway and may act in androgen regulated hair follicle growth, member of the FAR-17a or AIG1-like protein family (BKL)
66323	-3.73213	0.00268614	0.0157359	1700001K19Rik	mCG_11474;1700001K19Rik	Protein of unknown function (BKL)
66329	-1.59218	5.38375e-05	0.000584198	Susd3	Susd3;2810440J20Rik;1700017I11Rik	Protein containing a sushi or short consensus repeat (SCR) domain, which are found in complement and adhesion proteins, has high similarity to uncharacterized human SUSD3 (BKL)
66350	1.99954	0.00128115	0.00850806	Pla2g12a	GXII;2310004B05Rik;Pla2g12;Pla2g12a;mGXII-1-PLA2;mGXII-1;Rossy	Phospholipase A2 group XIIA, acts in phospholipid catabolism, arachidonic acid metabolism, and icosanoid biosynthesis, may play a role in T helper 2 type immune response, two forms exist which result from alternate mRNA splicing (BKL)
66377	2.23199	2.3511e-06	3.93714e-05	Ndufc1	2310016K22Rik;Ndufc1;KFYI	Protein of unknown function, has high similarity to uncharacterized human NDUFC1, which is a putative NADH dehydrogenase that may transport electrons from NADH to ubiquinone (BKL)
66395	-1.69193	0.00654442	0.0320632	Ahnak	Ahnak;2310047C17Rik;mCG_17833;AA589382;AV091586;1110004P15Rik;DY6	Ahnak nucleoprotein, mediates calcium entry during lymphocyte cytolysis, granzyme B and IFN gamma production, acts in plasma membrane repair, muscle contraction, and PKC-activation, inhibits protein phosphatase type 2A activity (BKL)
66412	1.68413	5.169e-07	1.06639e-05	Arrdc4	AV216361;Arrdc4;2410003C09Rik	Protein with high similarity to human ARRDC3, which is a vitamin D3 and PPARG ligand inducible membrane associated protein that negatively regulates cell proliferation and PPARG activation (BKL)
66447	1.81798	9.28512e-05	0.000929412	Mgst3	2010012L10Rik;Mgst3;AA516734;2010306B17Rik;2700004G04Rik;GST-III	Protein with strong similarity to human MGST3, which is a peroxidase that catalyzes the conjugation of leukotriene A4 and reduced glutathione to produce leukotriene C4, plays a role in signal transduction and lipid metabolic process (BKL)
66462	1.77317	0.000761211	0.00549918	2810428I15Rik	2810428I15Rik	Protein of unknown function, has high similarity to uncharacterized human C19orf60 (BKL)
66475	2.34188	5.7e-09	2.40253e-07	Rps23	2410044J15Rik;Rps23	Protein with very strong similarity to rat Rps23, which is a structural constituent of ribosome that may play a role in translation, localizes to translation initiation factor 3 complex (BKL)
66480	2.16996	5.3e-09	2.25955e-07	Rpl15	mCG_10029;Rpl15;2510008H07Rik	Protein with very strong similarity to human RPL15, which is a putative structural constituent of ribosome that stimulates cell proliferation, may play a role in translation, and is associated with esophageal cancer upon mRNA upregulation (BKL)
66481	2.03731	1.14e-08	4.13067e-07	Rps21	2410030A14Rik;mCG_6739;Rps21;1810049N11Rik	Protein with strong similarity to human RPS21, which is a putative structural constituent of ribosome that may play a role in translation (BKL)
66489	2.24648	2e-10	1.90646e-08	Rpl35	2410039E09Rik;Rpl35	Protein with very strong similarity to human RPL35, which is a structural constituent of ribosome that binds to mRNA and plays a role in translation, involved in protein import into nucleus (BKL)
66491	1.53794	0.0108358	0.0472587	Polr2l	Polr2l;2510029B14Rik	Protein with very strong similarity to RNA polymerase II polypeptide l (human POLR2L), which is a subunit of RNA polymerase II, and is likely to be a subunit of RNA polymerases I and III, contains an RNA polymerases N or 8 kDa subunit domain (BKL)
66494	1.53368	7.9094e-06	0.000113705	Prelid1	Prelid1;Preli;2610524G07Rik	Protein with very strong similarity to human PRELID1, which acts in cell receptor signaling, T-helper 2 cell differentiation, and regulation of T cell apoptosis, inhibits transcription factor activity (BKL)
66495	1.52873	0.000733142	0.00532954	Ndufb3	Ndufb3;2700033I16Rik;AI415450	Protein with strong similarity to human NDUFB3, which is a putative mitochondrial respiratory chain protein that may play a role in mitochondrial electron transport, member of the NADH-ubiquinone oxidoreductase B12 subunit family (BKL)
66497	1.7524	0.00198855	0.0123046	Cmss1	AV122629;Cmss1;1110001A06Rik;AV099812;4930572F24Rik;2610528E23Rik	Protein containing a DEAD or DEAH box helicase domain, has strong similarity to uncharacterized rat RGD1309437 (BKL)
66532	-2.8232	0.00924127	0.0417643	Rep15	Rep15;2210417D09Rik	Protein with high similarity to rab15 effector protein (human REP15), which is a RAB15 GTP binding protein that acts in a compartment-specific fashion for receptor recycling from the endocytic recycling compartment (BKL)
66576	1.95161	1.505e-07	3.67125e-06	Uqcrh	2310021J10Rik;2610041P16Rik;Uqcrh;2210416J04Rik	Protein of unknown function, has very strong similarity to uncharacterized rat Uqcrh (BKL)
66594	1.87081	8.753e-07	1.6779e-05	Uqcr11	Uqcr;mCG_13388;AL022707;Uqcr11;0710008D09Rik	Ubiquinol-cytochrome c reductase complex III subunit XI, a putative electron carrier that is involved in response to organic substance, may play a role in aging and generation of precursor metabolites and energy (BKL)
66607	2.64268	0.00177825	0.011201	Ms4a4d	2210417J23Rik;Ms4a4d	Protein with high similarity to membrane-spanning 4-domains subfamily A member 4B (mouse Ms4a4b), which is a putative transmembrane receptor that stimulates interferon-gamma and interleukin-2 production and may play a role in signal transduction (BKL)
66612	-1.54435	0.00118679	0.00798413	Ormdl3	Ormdl3;AI315223;2810011N17Rik	Protein with very strong similarity to human ORMDL3, which plays a role in endoplasmic reticulum ion homeostasis and regulation of calcium mediated signaling, and is associated with biliary liver cirrhosis, ulcerative colitis, and asthma (BKL)
66674	1.60177	0.0101274	0.0449173	Spryd7	6330409N04Rik;Clld6;Spryd7	Member of the SPRY (SPla and the RYanodine Receptor) domain containing family, has very strong similarity to uncharacterized rat RGD1306437 (BKL)
66725	-1.7818	0.0067799	0.0329563	Lrrk2	AW561911;Gm927;D630001M17Rik;9330188B09Rik;Lrrk2;cI-46;4921513O20Rik	Leucine-rich repeat kinase 2, a GTPase that acts in defense response to bacterium, autophagy, cell cycle, and cell death; human LRRK2 is associated with dementia and Crohn and Parkinson diseases (BKL)
66817	-1.71436	0.000867993	0.00612073	Tmem170	D8Bwg1414e;AA403674;Tmem170a;9030409E16Rik;Tmem170; Tmem170	Member of the putative transmembrane protein 170 family, has strong similarity to uncharacterized human TMEM170A (BKL)
66825	4.05584	6.95e-08	1.86954e-06	Rnf186	Rnf186;9130020G10Rik	Protein of unknown function, has high similarity to uncharacterized human RNF186 (BKL)
66834	1.57135	0.000104715	0.00102283	Acot13	mCG_3144;0610006O17Rik;Them2;Acot13	Thioesterase superfamily member 2, may bind to microtubule, regulates hepatic lipid and glucose metabolism, fatty acid oxidation, and cell proliferation (BKL)
66857	-1.69193	0.0034627	0.019352	Plbd1	1100001H23Rik;Plbd1	Member of the laminin A family, has strong similarity to uncharacterized rat RGD1308734 (BKL)
66859	-2.09169	0.000737259	0.00535529	Slc16a9	1200003C15Rik;AI552636;Slc16a9;4930425B13Rik;Mct9	Member of the major facilitator superfamily, has low similarity to human SLC16A4, which is a proton-dependent lactate transport protein that mediates extrusion of lactate acid derived from glycolysis in skeletal muscle (BKL)
66895	1.76418	0.000430778	0.00341026	Pxdc1	1300014I06Rik;Pxdc1	Protein containing a phox protein (PX) domain, has very strong similarity to uncharacterized rat RGD1311307 (BKL)
66915	2.28839	9.807e-07	1.85823e-05	Myeov2	Myeov2;1110002M09Rik;mCG_20113	Protein of unknown function, has a region of high similarity to a region of rat Nedd4a, which is a sodium channel regulator and putative ubiquitin ligase that may play a role in cellular sodium ion homeostasis and protein modification (BKL)
66940	1.51957	2.17663e-05	0.000273004	Shisa5	2310008D10Rik;Shisa5;6430628I05Rik;Scotin;mShisa5	Shisa homolog 5, plays a role in apoptosis induction in response to DNA damage, localizes to endoplasmic reticulum and nuclear membrane (BKL)
66991	-1.80417	0.00908704	0.0412277	Khdc3	OEEP48;FILIA;AI467128;Khdc3;2410004A20Rik	RIKEN cDNA 2410004A20 gene, may play a role in regulation of embryonic development (BKL)
66999	1.53227	0.000123996	0.00117834	Med28	Eg1;1500003D12Rik;AU045690;Fksg20;FKSG20;magicin;Med28;AI451633	Mediator complex subunit 28, a Fyn binding protein that plays a role in negative regulation of smooth muscle cell differentiation and regulation of transcription; increase expression of human MED28 correlates with various cancers (BKL)
67016	-1.56881	2.217e-07	5.1048e-06	Tbc1d2b	AI480956;Tbc1d2b;AW491493;mKIAA1055;Kiaa1055;AV023399;AV021536;1810061M12Rik	Member of the TBC domain containing family, which may activate Rab-like small GTPases, contains a pleckstrin homology (PH) domain, which mediate protein and lipid binding, has low similarity to C. elegans ZK1248.10, which acts in gonad development (BKL)
67025	1.98206	2.6e-09	1.32046e-07	Rpl11	2010203J19Rik;Rpl11	Ribosomal protein L11, a putative structural constituent of ribosome that regulates transcription, translational initiation, protein stability, and cell cycle arrest, inhibits protein ubiquitination; human RPL11 is associated with Diamond-Blackfan anemia (BKL)
67041	1.71991	2e-10	1.90646e-08	Oxct1	Oxct; Scot;Oxct1;Scot-s;2610008O03Rik;Oxct2a	3-oxoacid CoA transferase 1, catalyzes the reversible transfer of coenzyme A from succinyl-CoA to acetoacetate and regulates ketone catabolism; human OXCT1 is associated with SCOT deficiency and ketoacidosis (BKL)
67059	1.56989	7.33933e-05	0.000757067	Ola1	PTD004;Ola1;2810409H07Rik;2810405J23Rik;2510025G09Rik;Gtpbp9	Protein with very strong similarity to human OLA1, which regulates reactive oxygen species production, antioxidative response, and apoptosis, associated with fetal Down syndrome and lung cancer, member of the ferrous iron transport protein B family (BKL)
67067	2.03214	3.911e-07	8.31781e-06	Romo1	AI853864;Romo1;C20orf52;2010100O12Rik	Protein with very strong similarity to human ROMO1, which regulates JNK activation, S phase cell cycle progression, reactive oxygen species production, and cell death, member of the reactive mitochondrial oxygen species modulator-1 family (BKL)
67088	-1.54864	0.00027969	0.00236304	Cand2	2210404G23Rik;mKIAA0667;Tp120b;Kiaa0667; Tip120b;Cand2	Cullin associated and neddylation dissociated 2, interacts with TATA binding protein(Tbp), induces myogenic differentiation, may play a role in the inutero embryonic development, skeletal muscle development, and muscle maintenance (BKL)
67095	1.50143	9.82264e-05	0.000971187	Trak1	mKIAA1042;AI467545;hyrt;AI413908;2310001H13Rik;Trak1	Trafficking protein kinesin binding 1, a Rho GTPase interacting protein that acts endosome to lysosome transport and protein catabolism; may play a role in transcription initiation; human TRAK1 is associated with colorectal cancer (BKL)
67097	2.01066	1.54e-08	5.36058e-07	Rps10	Rps10;2210402A09Rik;mCG_21688	Protein with very strong similarity to human RPS10, which is a putative structural constituent of ribosome that regulates ribosome biogenesis, translation, and cell proliferation, and is associated with colorectal carcinoma and Diamond-Blackfan anemia (BKL)
67115	1.71832	1.75e-08	5.95769e-07	Rpl14	L14;CAG-ISL-7;CTG-B33;3100001N19Rik;AL022816;AA407502;Rpl14	Protein with very strong similarity to rat Rpl14, which is a component of the large 60S ribosomal subunit that may play a role in translation (BKL)
67117	1.59402	7.59042e-05	0.000778646	Dynlt3	Tcte1l;mCG_4780;Dynlt3;AU042796;2310075M16Rik	Dynein light chain Tctex-type 3, a dynein intermediate chain binding protein that regulates transcription, inhibits the human papillomavirus 16 infection (BKL)
67122	-2.34621	0.00309827	0.0177147	Nrarp	Nrarp;2700054M22Rik	Notch-regulated ankyrin repeat protein, inhibits Notch signaling pathway and T cell lineage commitment, functions in somitogenesis (BKL)
67126	2.05765	1.4e-09	8.34077e-08	Atp5e	2410043G19Rik;AV000645;Atp5e;ATPE;mCG_9961	Protein with strong similarity to human ATP5E, which catalyzes ATP synthesis, regulates mitochondrial proton-transporting ATP synthase complex assembly, mitochondrial membrane potential, and respiration (BKL)
67153	1.57789	0.000117493	0.00112749	Rnaseh2b	Rnaseh2b;Dleu8;2610207P08Rik;1110019N06Rik	Protein with strong similarity to human RNASEH2B, which may play a role in RNA catabolic process, member of the Ydr279p protein family (BKL)
67160	1.89386	1e-10	1.05017e-08	Eef1g	EF1G;Eef1g;AA407312;2610301D06Rik;mCG_17832	Protein with very strong similarity to human EEF1G, which is a RNA binding protein that may play a role in translational elongation and is associated with stomach and colorectal neoplasms upon gene overexpression (BKL)
67184	1.71436	7.4486e-06	0.000107579	Ndufa13	CGI-39;Ndufa13;2700054G14Rik;Grim19;CDA016;GRIM-19;AU022060	NADH dehydrogenase ubiquinone 1 alpha subcomplex 13, regulates mitochondrial complex assembly and membrane potential, stimulates apoptosis, inhibits transcription and cell cycle; human NDUFA13 gene is associated with cervical cancer and glioma (BKL)
67186	2.3549	1.5e-09	8.71312e-08	Rplp2	2700049I22Rik;Rplp2	Ribosomal protein large P2, a structural constituent of ribosome that regulates translation; human RPLP2 is associated with aspergillosis allergic bronchopulmonary, systemic lupus erythematosus, breast and several neoplasms (BKL)
67198	-3.10372	0.000753449	0.00545158	Spats2l	AI842453;AI480531;2810022L02Rik;AA987173;A230104H11Rik;Spats2l;AW413586	Member of the DUF1387 domain of unknown function family, has moderate similarity to mouse Spats2, which is involved in response to temperature stimulus, may play a role in spermatogenesis (BKL)
67248	2.74918	1e-10	1.05017e-08	Rpl39	mCG_17585;Rpl39;2810465O16Rik	Protein with strong similarity to rice Os02g0796900, which is involved in response to cold (BKL)
67281	2.26158	4.3e-09	1.93064e-07	Rpl37	3110005M08Rik;Rpl37	Protein with very strong similarity to human RPL37, which is a putative structural constituent of ribosome that regulates protein stabilization, cell cycle arrest, and cell proliferation, and is associated with colon cancer (BKL)
67291	-1.77194	0.00080674	0.00576583	Ccdc137	Ccdc137;3110023B02Rik;RP23-82I5.10	Protein of unknown function, has high similarity to uncharacterized human MGC16597 (BKL)
67311	1.65023	0.00843544	0.0389657	Nanp	Hdhd4;Nanp;1600031M04Rik	Protein with very strong similarity to N-acetylneuraminic acid phosphatase (rat Nanp), which is an enzyme with N-acetylneuraminate-9-phosphate phosphatase activity, contains a haloacid dehalogenase-like hydrolase domain (BKL)
67341	3.66463	0.000703966	0.00514563	Ascl4	bHLHa44;Ascl4;1700054F16Rik	achaete-scute complex homolog 4 (Drosophila) (NCBI)
67360	-4.57784	9e-10	6.03942e-08	1700095B10Rik	1700095B10Rik	RIKEN cDNA 1700095B10 gene (NCBI)
67370	-1.55725	0.000169005	0.00153092	Zfp606	mCG_13653;AW494727;2410022M24Rik;Zfp606;mKIAA1852	Protein with strong similarity to human ZNF606, which is a transcriptional repressor that may negatively regulate the MAP kinase signaling pathway, member of the KRAB box family, contains 13 zinc finger C2H2 type repeats (BKL)
67391	1.86865	0.000173503	0.00156406	Fundc2	HCBP6;4833415N24Rik;Hcbp6;DC44;Fundc2	Member of the FUN14 family, which may be transmembrane proteins, has high similarity to uncharacterized human FUNDC2 (BKL)
67427	2.52801	1e-09	6.45417e-08	Rps20	4632426K06Rik;mCG_3574;Rps20;Dsk4	Protein with very strong similarity to rat Rps20, which is a component of cytosolic small ribosomal subunit that is involved in response to xenobiotic stimulus, may play a role in translation (BKL)
67573	-1.82978	0.000561257	0.00424955	Loxl4	4833426I20Rik;Loxc;Loxl4	Lysyl oxidase-like 4, catalyzes the oxidative deamination of peptidyl lysine residues, inhibits TGF-beta1 induced cell motility, acts in chondrocyte differentiation; human LOXL4 is associated with breast cancer, head and neck neoplasms, and bladder cancer (BKL)
67580	-1.58667	0.00341161	0.0191239	Lrrc18	Mtlr1;Lrrc18;4930442L21Rik;MTLR1	Leucine rich repeat containing 18, plays a role in response to stress, may act in spermatid and testicular maturation (BKL)
67621	-1.88557	2.40439e-05	0.000296371	Bend5	Bend5;2310026E23Rik	Protein containing a BEN domain, has very strong similarity to uncharacterized human BEND5, which may play a role in neurological system process, and is associated with temporal fossa arachnoid cysts, contains a BEN domain (BKL)
67671	2.07005	4.59e-08	1.31869e-06	Rpl38	mCG_7366;Rpl38;Tss; mCG_14541;Ts;Rbt;0610025G13Rik;mCG_13615	Ribosomal protein L38, a predicted ribosomal protein whose gene mutation underlies the Tail short (Ts) mutant, characterized by skeletal defects and hearing loss (BKL)
67673	1.99769	1.1e-08	4.00918e-07	Tceb2	Tceb2;0610040H15Rik	Transcription elongation factor B (SIII) polypeptide 2, a ubiquitin-protein ligase that acts in transcription elongation from RNA polymerase II promoter, involved in protein stabilization; mRNA is upregulated in mouse model of cortical ischemia (BKL)
67695	1.69937	1.6518e-06	2.90479e-05	Ost4	Ost4;2310016E02Rik	Member of the oligosaccharyltransferase family (BKL)
67712	-1.71	2.264e-07	5.18905e-06	Slc25a37	Slc25a37;1700020E22Rik;AI848481;mitoferrin;C330015G08Rik;4930526G11Rik; Mscp;Mfrn1;Mscp;4930513O14Rik;frascati;Mfrn	Solute carrier family 25 member 37, an iron ion transmembrane transporter that stimulates heme biosynthesis, erythrocyte development, and regulation of embryonic development; gene deletion correlates with anemia, protoporphyria, and hepatotoxicity (BKL)
67729	1.81336	0.00469841	0.0246706	Mansc1	mCG_13675;9130403P13Rik;Mansc1	Member of the N-terminal seven cysteines family, has high similarity to uncharacterized human MANSC1, which is associated with prostate carcinoma upon downregulation (BKL)
67732	1.65137	0.00079977	0.00573275	Iah1	Iah1;4833421E05Rik;1500019E20Rik	Isoamyl acetate-hydrolyzing esterase 1 homolog, increased expression in striatum suggests a role in striatal-regulated processes (BKL)
67800	2.69509	1.32874e-05	0.000177816	Dgat2	Dgat2;DGAT-2;ARAT;0610010B06Rik	Diacylglycerol O-acyltransferase homolog 2, plays a role in triglyceride biosynthesis, diacylglycerol metabolism, lipid particle organization, and cholesterol homeostasis, activates PKC by GPCR signaling; human DGAT2 is associated with psoriasis (BKL)
67815	2.16195	4.1802e-06	6.56263e-05	Sec14l2	Sec14l2;TAP;Spf;1300013M05Rik	SEC14-like 2, a transcription activator that regulates cholesterol biosynthetic process and apoptosis, inhibits phosphoinositide 3-kinase activity and cell proliferation; human SEC14L2 protein is downregulated in prostate cancer (BKL)
67844	1.549	0.000994799	0.00685168	Rab32	mCG_14080;Rab32;AU022057;2810011A17Rik	Rab32 member RAS oncogene family, plays a role in vesicle-mediated transport, pigmentation, and protein targeting, may mediate melanosome transport; human RAB32 is associated with colonic neoplasms and gastric and endometrial adenocarcinomas (BKL)
67849	2.72326	0.00540353	0.0275937	Cdca5	C85404;AW536684;AL024086;2610036L13Rik;Cdca5	Cell division cycle associated 5, regulates ability of the cohesin complex to mediate sister chromatid cohesion (BKL)
67877	1.71753	6.754e-07	1.34559e-05	Naa20	Naa20;NAT5;Nat5;AU041458;1500004D14Rik;2900026I01Rik;D2Ertd186e;mCG_10160	N-acetyltransferase 5, plays a role in amyloid precursor protein catabolism, may act in protein modification process and regulation of protein stability (BKL)
67888	-1.64262	0.000235721	0.0020513	Tmem100	AV011897;Tmem100;1810057C19Rik	Protein of unknown function, has strong similarity to uncharacterized rat MGC108778 (BKL)
67891	2.00787	5e-10	3.90504e-08	Rpl4	2010004J23Rik;Rpl4;mCG_12784	Protein with very strong similarity to rat Rpl4, which is a structural constituent of ribosome that binds to 5S rRNA, plays a role in apoptosis and axon extension involved in regeneration, may act in translation (BKL)
67942	1.71515	5.077e-07	1.04974e-05	Atp5g2	Atp5g2;1810041M08Rik	Protein with strong similarity to rat Atp5g2, which is a putative proton-translocating ATPase that is involved in response to ethanol (BKL)
67945	2.53093	1.6e-08	5.53832e-07	Rpl41	2210411K19Rik;Rpl41;1810055P16Rik	Member of the ribosomal protein L41 family (BKL)
67951	1.89386	0.00595265	0.0297841	Tubb6	mCG_10510;BB220206;2310057H16Rik;Tubb6	Protein with strong similarity to human TUBB2C, which is a Notch binding protein that plays a role in Notch signaling, induces transcription, and is associated with prostatic neoplasms, contains a misato segment II myosin-like domain (BKL)
67963	2.46627	0	0	Npc2	AA408070;AU045843;2700012J19Rik;Npc2;HE1	Neimann-Pick disease type C2, acts in hemopoiesis and cholesterol metabolism, homeostasis, and transport, mediates estrous cycles, luteinization, and folliculogenesis; human NPC2 is associated with rheumatoid arthritis and Niemann-Pick disease (BKL)
68002	1.74231	0.00986134	0.0439792	1110058L19Rik	1110058L19Rik;1700001E18Rik;C6orf57	Member of the DUF1674 domain of unknown function family, has moderate similarity to Soybean Glyma09g32240, which is involved in response to fungus (BKL)
68010	3.52266	1.13519e-05	0.000155841	Bambi	Nma;Bambi;2610003H06Rik	BMP and activin membrane-bound inhibitor homolog, acts in BMP signaling pathway and inhibits TGF-beta receptor signaling, involved in adipogenesis, angiogenesis, and chemosensory behavior, human BAMBI is downregulated in hepatic steatosis (BKL)
68011	1.70369	1.2328e-06	2.26862e-05	Snrpg	Snrpg;snRNP-G;SMG;AL022803;sm-G;2810024K17Rik;PBSCG	Protein with high similarity to C. elegans SNR-7, which is involved in cellular restriction and subcellular localization of P-granules, embryogenesis, regulation of movement, and osmoregulation, contains an LSM domain (BKL)
68021	1.5305	0.000689223	0.00505975	Bphl	2010012D11Rik;AI115341;Bphl;5730533B08Rik	Protein with strong similarity to biphenyl hydrolase-like (human BPHL), which is a serine hydrolase catalyzing hydrolysis of several prodrugs to their active forms, contains an alpha or beta hydrolase fold domain (BKL)
68027	6.97407	0.000584949	0.00440561	Tmem178	Tmem178;Tmem178a;2810417M05Rik	Protein of unknown function, has very strong similarity to uncharacterized rat Tmem178 (BKL)
68028	2.52567	2.419e-07	5.49687e-06	Rpl22l1	Rpl22l1;mCG_16976;AU041196;3110001N18Rik	Protein with high similarity to human RPL22, which is a structural constituent of ribosome that may play a role in translation, involved in response to virus (BKL)
68041	-1.61068	0.00163141	0.010403	Mid1ip1	Mid1ip1;mCG_5302;Mig12;3110038L01Rik;S14R	Mid1 interacting protein 1, acts in microtubule cytoskeleton organization and lipid biosynthesis, may be involved in cell proliferation, cell migration, and ventral midline development (BKL)
68052	2.20687	9.5e-09	3.5388e-07	Rps13	mCG_10205;mCG_123365; mCG_123365;Rps13; mCG_11549;2700063M04Rik	Protein with very strong similarity to human RPS13, which binds to pre-mRNA 5'-splice site and inhibits mRNA splicing, may play a role in translation, and is associated with systemic lupus erythematosus (BKL)
68055	-1.50699	0.000827389	0.00588239	Atp5s	ATPW;Atpw;1110015E18Rik;Atp5s	Protein of unknown function, has strong similarity to uncharacterized rat Atp5s (BKL)
68114	-1.96473	0.00016716	0.00151791	Mum1	9430059D04Rik;Mum1;UBE-1C2;2610019J09	Protein with high similarity to melanoma associated antigen mutated 1 (human MUM1), which is ubiquitously expressed, and is associated with melanoma upon gene mutation (BKL)
68127	2.12628	0.00386576	0.0211904	B230217C12Rik	AI840637;B230217C12Rik	Protein of unknown function (BKL)
68135	1.55079	3.51e-08	1.06608e-06	Eif3h	mCG_19540;Eif3s3;9430017H16Rik;Eif3h;40kD;EIF3-P40;EIF3-gamma;1110008A16Rik	Protein with very strong similarity to human EIF3H, which plays a role in the regulation of translation and cell proliferation, and is associated with Langer-Giedion Syndrome and prostatic and breast neoplasms (BKL)
68161	2.16645	2.92742e-05	0.000351745	A930005H10Rik	A930005H10Rik	RIKEN cDNA A930005H10 gene (NCBI)
68165	1.51887	0.00986622	0.0439792	Fdx1l	Fdx1l;B230118G17Rik	Protein containing a 2Fe-2S iron-sulfur cluster binding domain, has moderate similarity to ferredoxin 1 (adrenodoxin, human FDX1), which is an iron-sulfur protein that transfers electrons from adrenodoxin reductase (FDXR) to cytochrome P450scc (CYP11A) (BKL)
68178	-2.11991	0.0111313	0.0482519	Cgnl1	Cgnl1;Jacop;AI503810; Kiaa1749;9930020M10Rik;4933421H10Rik	Cingulin-like 1, interacts with GTPase activating protein and positively regulates Rho and Rac signaling cascades, may be involved in cytoskeletal anchoring at plasma membrane and cell-cell junction maintenance (BKL)
68190	2.63658	0.00643403	0.0316223	5330426P16Rik	5330426P16Rik	RIKEN cDNA 5330426P16 gene (NCBI)
68193	1.99492	7e-10	4.98529e-08	Rpl24	0610008L05Rik;Bst;Rpl24	Ribosomal protein L24, a structural constituent of ribosome that plays a role in translation, somitogenesis, pigmentation, and eye photoreceptor cell development (BKL)
68198	1.62601	0.0052082	0.0267675	Ndufb2	CI-AGGG;AGGG;1810011O01Rik;Ndufb2;AI325567;8kDa	Protein with strong similarity to NADH dehydrogenase (ubiquinone) 1 beta subcomplex 2 (human NDUFB2), which is a first mitochondrial respiratory chain multiprotein complex subunit whose expression is induced by the mitochondrial unfolded protein response (BKL)
68308	-2.79659	4.074e-07	8.59563e-06	4933406F09Rik	1700007H14Rik;4933406F09Rik;Gm3768;4930570O04Rik;4930429F21Rik	RIKEN cDNA 4933406F09 gene (NCBI)
68394	1.67211	0.000464288	0.00361852	Ccdc163	0610037D15Rik;Ccdc163;4933430J04Rik	Protein of unknown function, has a region of high similarity to a region of rat 2'-5'-oligoadenylate synthetase 1 (rat Oas1), which polymerizes ATP into 2'-5' linked oligomers upon activation by dsRNA and inhibits translation (BKL)
68404	-5.31106	0.000289023	0.00243122	Nrn1	Cpg15;0710008J23Rik;Nrn1;Nrn	Neuritin 1, plays a role in nervous system development and regulation of neuron projection development; human NRN1 is associated with Kaposi sarcoma (BKL)
68436	1.56446	4.30864e-05	0.000489243	Rpl34	1100001I22Rik;Rpl34	Protein with very strong similarity to human RPL34, which is a cyclin-dependent protein kinase inhibitor that may play a role in translation (BKL)
68525	-2.43907	0.00820848	0.0381067	Evc2	Lbn;limbin;Evc2;1110017L09Rik	Ellis van Creveld syndrome 2 homolog, regulates smoothened signaling pathway and protein localization, may act in skeletal development; human EVC2 is associated with Ellis-Van Creveld syndrome and autosomal dominant Weyers acrofacial dysostosis (BKL)
68537	1.65749	1.18e-08	4.25074e-07	Mrpl13	Mrpl13;1110002D09Rik	Protein with strong similarity to human MRPL13, which is a structural constituent of ribosome that may play a role in translation (BKL)
68545	-3.01467	0	0	Ecscr	Aria;Ecscr;1110006O17Rik;Ecsm2;ARIA	Endothelial cell-specific chemotaxis regulator (Apoptosis regulator through modulating IAP expression), regulates endothelial apoptosis and angiogenesis via a mechanism involving regulation of proteasomal degradation of cIAP 1 (Birc2) and cIAP 2 (Birc3) (BKL)
68552	1.67095	6.73155e-05	0.000702166	Smim14	1110003E01Rik;1700127H04Rik;Smim14;5430439C17Rik;MAd4	Member of the DUF2615 domain of unknown function family, has strong similarity to uncharacterized rat RGD1311122 (BKL)
68567	-2.15348	0.0091398	0.0414266	Cgref1	AW045201;Cgr11;1110004G24Rik;Cgref1	Protein with strong similarity to rat Cgref1, which inhibits cell proliferation (BKL)
68612	2.08445	0.00539386	0.0275518	Ube2c	Ubch10;1110015A16Rik;Ube2c;mCG_17518;D2Ertd695e	Protein with strong similarity to human UBE2C, which activates mitotic anaphase-promoting complex, acts in ubiquitin-dependent cyclin catabolism, G2-M cell cycle transition, and apoptosis, and is associated with breast, thyroid, and other cancers (BKL)
68709	-2.8699	0.00877973	0.0401866	Cilp2	CLIP-2;1110031K21Rik;AA407300;Cilp2	Protein with high similarity to human CILP, which inhibits transforming growth factor beta receptor signaling pathway, member of the thrombospondin type 1 domain containing family, contains an immunoglobulin I-set domain (BKL)
68721	1.54435	0.000476563	0.00370023	1110032A03Rik	c11orf1;1110032A03Rik;4930500N06Rik	Member of the DUF1143 domain of unknown function family, has high similarity to uncharacterized human C11orf1 (BKL)
68732	1.75443	0.000121235	0.00115684	Lrrc16a	AI425970;Lrrc16;D130057M20;1110037D04Rik;CARMIL;Carmil;Lrrc16a; Lrrc16	Protein with moderate similarity to human LRRC16B, which regulates cell proliferation and cell growth (BKL)
68763	1.8609	3.2511e-06	5.28709e-05	1110038B12Rik	1110038B12Rik;0610009C20Rik;0910001G04Rik	RIKEN cDNA 1110038B12 gene (NCBI)
68778	1.52203	0.00762781	0.0361422	Gucd1	mCG_6004;Gucd1;1110038D17Rik	Member of the guanylyl cyclase family, which catalyze the conversion of GTP to 3'',5''-cyclic guanosine monophosphate and pyrophosphate, has moderate similarity to maize LOC732757, which binds to guanine, involved in defense response to fungus (BKL)
68810	1.89737	0.00160931	0.0102867	Nexn	Nexn;NELIN;1110046H09Rik;AA553326	Protein with strong similarity to rat Nexn, which binds to actin filament, may play a role in cytoskeleton organization, contains an immunoglobulin (Ig) domain and an immunoglobulin I-set domain (BKL)
68861	1.78139	0.000150621	0.00139083	1190002N15Rik	GoPro49;1190002N15Rik	Protein of unknown function, has very strong similarity to uncharacterized human C3ORF58 (BKL)
68895	3.6748	0.00726795	0.0347829	Rasl11a	AI852031;1110065D03Rik;Rasl11a	RAS-like family 11 member A, likely acts with the Ubft transcription factor to facilitate initiation or elongation by RNA polymerase I in response to specific cellular events (BKL)
68920	2.33001	5.48189e-05	0.000591052	1110065P20Rik	1110065P20Rik;C530005M16Rik	RIKEN cDNA 1110065P20 gene (NCBI)
68947	-2.44924	0.000486084	0.00376159	Chst8	AI426009;1500011J21Rik;Chst8	Carbohydrate N-acetylgalactosamine 4-0 sulfotransferase 8, catalyzes conversion of sulfate to the beta-1-4-linked GalNAc, acts in heparan sulfate proteoglycan and hormone biosynthesis; human CHST8 is associated with skin syndrome, obesity, and asthma (BKL)
68949	1.87861	1.27703e-05	0.000171856	1500012F01Rik	Zfas1;1500012F01Rik	Protein of unknown function (BKL)
69010	1.50455	0.00065121	0.00482643	Anapc13	APC13;SWM1;Anapc13;1810004D07Rik	Protein with strong similarity to anaphase promoting complex subunit 13 (human ANAPC13), which is a subunit of the anaphase promoting complex ubiquitin protein ligase that may promotes the stable association of other subunits (BKL)
69032	4.52526	2.57e-08	8.2081e-07	Lyzl4	Lyc4;1810009N24Rik;mCG_17359;AI504271;Lyzl4	Protein with high similarity to sperm acrosome associated 3 (mouse Spaca3), which functions in binding and fusion of spermatozoa to the oocyte, contains a C-type lysozyme or alpha-lactalbumin family domain (BKL)
69064	2.8037	9.2884e-06	0.000131115	Fuom	1810014F10Rik;Fuom;Fucu;Le51	Protein of unknown function, has strong similarity to uncharacterized human C10orf125 (BKL)
69065	3.8229	0.00235803	0.0141163	Chac1	Chac1;1810008K03Rik;Botch	Protein with strong similarity to cation transport regulator homolog 1 (human CHAC1), which is a component of the proapoptotic unfolded protein response, member of the ChaC-like protein family (BKL)
69068	4.42701	1.7645e-06	3.06815e-05	1810011O10Rik	1810011O10Rik;1110065B09Rik;AW321058;AW121743	Protein with strong similarity to chromosome 8 open reading frame 4 (human C8orf4), which stimulates cell proliferation and protein kinase activity and inhibits apoptosis and altered expression is associated with some cancers (BKL)
69101	4.00925	2.08266e-05	0.000262992	Ydjc	4930521M19Rik;Ydjc;1810015A11Rik	Protein of unknown function, has very strong similarity to uncharacterized rat Ydjc (BKL)
69186	1.89343	0.000250089	0.00215715	Tmem256	1810027O10Rik;RP23-422L16.23;3110009M16Rik;Tmem256	Member of the protein of unknown function (DUF423) family, which may be membrane proteins, has strong similarity to uncharacterized human MGC40107 (BKL)
69216	1.65405	0.00275503	0.0160585	Ccdc23	mCG_6291;Ccdc23;AI851162;Svbp;2410005K17Rik	Protein of unknown function, has very strong similarity to uncharacterized rat RGD1311232 (BKL)
69270	2.13022	0.00037135	0.00301633	Gins1	Gins1;PSF1; mKIAA0186;Gins4;mKIAA0186;mCG_16318;Psf1;2810418N01Rik	GINS complex subunit 1 (Psf1 homolog), binds GINS complex subunit SLD5 (Gins4), required for early embryogenesis; increased human GINS1 mRNA expression correlates melanoma progression (BKL)
69288	-1.59992	5.0368e-06	7.6867e-05	Rhobtb1	AV350930;1700008H16Rik;AI173445;3110048G13Rik;Rhobtb1;AI573858	Rho-related BTB domain containing 1, a putative GTPase that is involved in regulation of cell proliferation; human RHOBTB1 expression is downregulated in head and neck squamous cell carcinoma (BKL)
69301	3.61418	0.00441437	0.0234642	Tescl	mCG_126291;Tescl;1700008P20Rik	tescalcin-like (NCBI)
69320	-1.71317	0.00124019	0.00827413	1700007J10Rik	4930573L17Rik;1700007J10Rik	RIKEN cDNA 1700007J10 gene (NCBI)
69358	-1.50733	0.00964757	0.0432222	Lrrc51	Lrtomt1;Lrtomt;Lrrc51;mCG_6772;1700008D07Rik	Protein of unknown function (BKL)
69384	-3.1145	0.00625519	0.0309169	Tmem89	1700024B07Rik;Tmem89	Protein of unknown function, has high similarity to uncharacterized human LOC440955 (BKL)
69550	1.63807	0.000501222	0.00386065	Bst2	GREG;DAMP-1;CD317;Bst-2;C87040;2310015I10Rik;Bst2	Bone marrow stromal cell antigen 2, regulates interferon-gamma secretion, may play a role in sorting proteins between the Golgi apparatus and the plasma membrane, expressed in splenocytes in response to influenza virus (BKL)
69582	1.51222	7.0289e-06	0.000102153	Plekhm2	AI854247;mKIAA0842;Plekhm2;2310034J19Rik;Kiaa0842	Protein with strong similarity to human PLEKHM2, which is involved in modulation by symbiont of host vacuole organization and symbiont entry into host cell forming a symbiont-containing vacuole (BKL)
69634	1.60845	0.000944185	0.00656585	Clybl	0610033J05Rik;AI256068;2310014M14Rik;Clybl;Clb	Citrate lyase beta like, a putative citrate lyase that may play a role in citrate metabolism, may localize to the citrate lyase complex (BKL)
69635	1.67172	6.4245e-06	9.46265e-05	Dapk1	AI642003;2810425C21Rik;2310039H24Rik;Dapk1;DAP-Kinase;D13Ucla1	Death associated protein kinase 1, a calmodulin-dependent protein kinase that regulates cell cycle, apoptosis, and learning; human DAPK1 is associated with AML, B-cell lymphoma, prostate and several other cancers (BKL)
69640	-4.07086	3.07646e-05	0.000365868	Fam83g	Fam83g;AI506990;2310040C09Rik	Protein of unknown function, has strong similarity to uncharacterized human FAM83G (BKL)
69671	-1.70724	0.00903744	0.0410427	Tmem52	mCG_23365;2310043I08Rik;Tmem52	Protein of unknown function, has high similarity to uncharacterized human TMEM52 (BKL)
69698	-4.96686	3.44e-08	1.04996e-06	Slc52a3	RFT2;Rft2;2310046K01Rik;Slc52a3	Protein with high similarity to human SLC52A3, which is a riboflavin transporter that acts in neurological system process, musculoskeletal movement, and sensory perception of sound, and is associated with Brown-Vialetto-Van Laere syndrome (BKL)
69709	2.02324	4.9677e-06	7.59997e-05	Ptrhd1	2410017P09Rik;Ptrhd1	RIKEN cDNA 2410017P09 gene (BKL)
69717	1.69584	0.00568567	0.0286954	Gm10499	Gm10499;ENSMUSG00000073403	Protein with high similarity to mouse H2-Bl, which is a major histocompatibility complex class Ib molecule that is involved in protection from natural killer cell mediated cytotoxicity (BKL)
69749	1.61105	0.000798617	0.00572933	2410004N09Rik	2410004N09Rik	RIKEN cDNA 2410004N09 gene (NCBI)
69781	1.77933	0.00220976	0.0133925	1600010M07Rik	1600010M07Rik	RIKEN cDNA 1600010M07 gene (NCBI)
70186	1.60103	0.00388887	0.0212857	Fam162a	2310056P07Rik;E2ig5;HGTD-P;Fam162a	Protein with high similarity to growth and transformation-dependent protein (human E2IG5), which induces apoptosis, cytochrome C release and human CASP9 activation in response to hypoxia, member of the DUF1075 domain of unknown function family (BKL)
70227	-1.66979	0.00135708	0.00893564	Zfp619	Zfp619;3000002G13Rik;mCG_1050933	Protein with high similarity to zinc-finger protein 91 (human ZNF91), which is a transcriptional repressor that may be associated with seminoma formation, member of the KRAB box family, contains 33 zinc finger C2H2 type repeats (BKL)
70257	1.95703	6.895e-07	1.37074e-05	2010107E04Rik	Mp68;2010107E04Rik;AU043134;9430003J03Rik;AV124504	Member of the mitochondrial proteolipid family, has a region of high similarity to a region of C. elegans C42C1.10, which promotes multicellular organism growth (BKL)
70345	-3.9834	0.00159425	0.0102115	0610038B21Rik	0610038B21Rik	RIKEN cDNA 0610038B21 gene (NCBI)
70435	3.25201	2.26736e-05	0.000281911	Inf2	AA589465;2610204M08Rik;EG629699;Inf2;AW125550	Inverted formin FH2 and WH2 domain containing, stimulates actin filaments polymerization and depolymerization (BKL)
70466	2.12972	0.00153724	0.00991037	Ckap2l	AV070319;2610318C08Rik;Ckap2l;2010016H04Rik	Protein with weak similarity to cytoskeleton associated protein 2 (human CKAP2), which is a microtubule binding protein that acts in spindle orientation, centrosome separation, mitotic arrest, apoptosis, and fibroblast proliferation (BKL)
70470	-1.68841	2.35694e-05	0.000291295	Rprd1b	Crept;Rprd1b;2610304G08Rik;2810446G03Rik	Protein with high similarity to human RPRD1A, which inhibits Wnt receptor signaling (BKL)
70538	-3.05887	0.000410807	0.00327869	5730435O14Rik	5730435O14Rik	RIKEN cDNA 5730435O14 gene (NCBI)
70544	1.78922	1.65127e-05	0.000214193	Tmem242	5730437N04Rik;Tmem242;1110008A10Rik;2310046K16Rik	Member of the DUF1358 domain of unknown function family, has strong similarity to uncharacterized human C6orf35 (BKL)
70564	1.66132	0.000411326	0.0032808	Fam213a	AU040822;Fam213a;Pamm;5730469M10Rik	Protein of unknown function, has strong similarity to uncharacterized rat RGD1309676 (BKL)
70604	2.25168	0	0	Dnajb14	Dnajb14;5730496F10Rik	DnaJ (Hsp40) homolog, subfamily B, member 14 (BKL)
70652	-1.65749	5.26254e-05	0.000574482	Tmem144	1110057I03Rik;5730537D05Rik;Tmem144	Member of the sugar transport protein family, has strong similarity to uncharacterized human TMEM144 (BKL)
70673	-3.03283	0.00494065	0.0256313	Prdm16	csp1;mel1;Prdm16;mKIAA1675;Kiaa1675; Mel1;C130091E20;5730557K01Rik	PR domain containing 16, a transcription corepressor that inhibits TGF-beta receptor signaling pathway and granulocyte differentiation; human PRDM16 is associated with myeloid leukemia, gastric carcinoma, and myelodysplastic syndromes (BKL)
70757	2.05053	1.283e-07	3.20113e-06	Ptplb	HACD2;AI481689;Ptplb;hacd2;AI255777;6330408J20Rik	Protein with strong similarity to protein tyrosine phosphatase-like member b (human PTPLB), which is a catalytically-inactive protein that associates with human BCAP31, member of the protein tyrosine phosphatase-like protein (PTPLA) family (BKL)
70789	1.66094	0.000991094	0.00683326	Kynu	4432411A05Rik;Kynu;mCG_19640	Kynureninase, catalyzes hydrolysis of L-kynurenine and L-3-hydroxykynurenine to anthranilate and alanine, acts in quinolinate production and nicotinate nucleotide biosynthesis from tryptophan; human KYNU is associated with psoriasis and hypertension (BKL)
70882	-1.93545	0.00108332	0.00738253	Armc3	Armc3;4921513G22Rik	Protein containing six armadillo or beta-catenin-like repeats, which mediate binding to diverse partners, and five HEAT repeats, which may act in protein bindnig, has a region of low similarity to a region of S. cerevisiae Vac8p (BKL)
70934	-1.51327	0.00560434	0.0284006	4931403G20Rik	4931403G20Rik	RIKEN cDNA 4931403G20 gene (NCBI)
70942	-1.62488	0.000404067	0.00323881	4931403E22Rik	4931403E22Rik	RIKEN cDNA 4931403E22 gene (NCBI)
71045	-1.84591	4.7512e-06	7.30482e-05	4933406I18Rik	4933403D24Rik;4933406I18Rik	RIKEN cDNA 4933406I18 gene (NCBI)
71063	-1.56699	0.00543618	0.0276919	Zfp597	Zfp597;4933407K12Rik;AI666357;AI462383	Member of the KRAB box family, contains seven zinc finger C2H2 type repeats, has low similarity to zinc finger protein 436 (human ZNF436), which represses transcriptional activities of SRE and AP1 (BKL)
71082	-2.22684	0.00427291	0.0228429	4933416M07Rik	4933416M07Rik	RIKEN cDNA 4933416M07 gene (NCBI)
71085	1.69976	0.00388621	0.0212774	Arhgap19	mFLJ00368;AW546831;Arhgap19;4933411B03Rik;AI120128	Protein containing a RhoGAP domain, has a region of low similarity to a region of human ARHGAP18, which is a putative GTPase activator that acts regulation of Rho GTPase activity and cell migration, and is associated with schizophrenia (BKL)
71106	-2.07724	0.00271846	0.0159002	4933413J09Rik	GCSE;4933413J09Rik	RIKEN cDNA 4933413J09 gene (NCBI)
71130	1.84165	0.000932005	0.00649573	Sh2d6	Sh2d6;4933424C13Rik	Protein containing an Src homology 2 (SH2) domain, has low similarity to a region of b cell linker protein (human BLNK), which is an adaptor that transmits the signal from B cell receptor-associated kinases to downstream signaling pathways (BKL)
71154	-1.85232	0.00231064	0.0138919	4933426K07Rik	4933426K07Rik	RIKEN cDNA 4933426K07 gene (NCBI)
71264	3.66124	5.75287e-05	0.000615981	4933432I03Rik	4933432I03Rik	RIKEN cDNA 4933432I03 gene (NCBI)
71302	2.29952	9.89e-08	2.55682e-06	Arhgap26	Kiaa0621;1810044B20Rik;Arhgap26;2610010G17Rik;mKIAA0621;4933432P15Rik;AI853435	Protein with very strong similarity to human ARHGAP26, which is a putative GTPase activator that acts in neurological processes, member of the IRSp53 or MIM homology domain containing family, and is associated with leukemias and cerebellar ataxia (BKL)
71448	2.10283	0.000903943	0.00633224	Tmem80	Tmem80;5530601I19Rik	Member of the predicted membrane protein family, has moderate similarity to human TMEM216, which plays a role in neurological system process and cilium assembly, and is associated with Joubert, Meckel and related syndromes upon gene mutation (BKL)
71481	2.01112	9.926e-07	1.87886e-05	Alpk1	Kiaa1527;Alpk1; Lak;LAK;8430410J10Rik	Protein with high similarity to human ALPK1, which catalyzes phosphorylation of myosin I to act in apical trafficking of sucrose-isomaltase and acts in monosodium urate monohydrate induced inflammatory responses, member of the alpha-kinase family (BKL)
71520	-1.78551	3.76318e-05	0.000435554	Grap	BB233594;8430435N19Rik;Grap	GRB2 related adaptor protein, an SH3-SH2 adaptor protein that plays a role in Ras protein signal transduction, inhibits T cell proliferation and interleukin-2 biosynthesis, increased expression correlates with type 1 diabetes (BKL)
71602	5.54556	0	0	Myo1e	9130023P14Rik;2310020N23Rik;myr 3;myosin-1e;Myo1e;AA407778;Myr3	Myosin IE, an ATPase that acts in actin crosslink formation and receptor-mediated endocytosis, regulates antigen processing and glomerulus development; human MYO1E is associated with glomerulosclerosis and multiple myeloma (BKL)
71648	2.30484	1.5399e-06	2.73649e-05	Optn	Optn;4930441O07Rik;NRP;FIP2;HYPL	Optineurin, a transcriptional coactivator that acts in the Golgi to plasma membrane transport and protein deubiquitination, regulates neuron apoptosis, retina development, and visual perception; human OPTN is associated with primary open-angle glaucoma (BKL)
71653	-1.77317	0.00273071	0.0159467	4930506M07Rik	Kiaa1598;4930506M07Rik;Shootin1;mKIAA1598	Protein of unknown function, has strong similarity to uncharacterized human KIAA1598 (BKL)
71665	1.72071	3.6e-09	1.68556e-07	Fuca1	Fuca1;Afuc;9530055J05Rik;Fuca;0610006A03Rik	Protein with strong similarity to rat Fuca, which plays a role in glycolipid metabolic process (BKL)
71679	1.53723	9.9278e-06	0.000139064	Atp5h	Atp5h;0610009D10Rik	Protein with strong similarity to rat Atp5h (BKL)
71738	3.37059	3.012e-07	6.58671e-06	Mamdc2	Mamdc2;mamcan;1200015L10Rik;AI591564	Protein containing four MAM domains, which are extracellular domains found in many receptors, has a region of moderate similarity to a region of neuropilin 1 (human NRP1), which is a receptor for VEGF (165) and the axonal chemorepellent Semaphorin III (BKL)
71772	1.65252	7e-09	2.82247e-07	Plbd2	P76;1300012G16Rik;Plbd2;AU019810	Mannose 6-phosphate protein of 76 kDa, a lysosomal protein that is proteolytically processed and likely modified by mannose 6-phosphate (BKL)
71779	1.50039	0.000270535	0.00229831	2018-03-08	1300017E09Rik;Mir;March8	Membrane-associated ring finger 8, a ubiquitin-protein ligase that targets proteins to endolysosomes and induces endocytosis, may act in antigen processing and presentation; human MARCH8 is associated with esophageal squamous cell carcinoma (BKL)
71914	1.63694	0.00322221	0.0182161	Antxr2	Antxr2;cI-35;CMG2;2310046B19Rik;CMG-2;AW561899	Anthrax toxin receptor 2, regulates cell-matrix adhesion and cell proliferation, may act in angiogenesis and reproduction; human ANTXR2 is associated with breast tumor, fibroma, myeloma, and infantile systemic hyalinosis (BKL)
72027	1.54864	0.0114977	0.0495868	Slc39a4	Zip4;1600025H15Rik;ZIP4;Slc39a4;AU041686;AWMS2	Solute carrier family 39 member 4, a zinc ion transmembrane transporter that regulates zinc ion homeostasis, cell proliferation, apoptosis, and embryo development; human SLC39A4 is associated with pancreatic cancer and acrodermatitis (BKL)
72042	1.69427	1.49928e-05	0.00019765	Cotl1	2010004C08Rik;Clp;Cotl1;1810074P22Rik	Coactosin-like 1 protein, functions as a stabilizing chaperone for 5-lipoxygenase; human COTL1 is upregulated in small cell lung cancer and gene polymorphism is associated with rheumatoid arthritis and systemic lupus erythematosus (BKL)
72043	5.05368	0	0	Sulf2	mKIAA1247;2010004N24Rik;Sulf2;MSulf-2;AU020235	Sulfatase 2, a putative sulfuric ester hydrolase that acts in Heparan Sulfate sulfation, nervous system development, and visual learning; genetic knockout causes embryonic lethality (BKL)
72104	-2.14256	0.00791833	0.0371682	2010106C02Rik	2010106C02Rik	RIKEN cDNA 2010106C02 gene (NCBI)
72119	1.65979	0.00981781	0.0438084	Tpx2	p100;DIL2;Tpx2;REPP86;2610005B21Rik	Microtubule-associated protein homolog, acts in mitotic spindle organization, chromosome segregation, cytoskeleton organization, and programmed cell death; human TPX2 is associated with neuroblastoma and lung, colorectal, and several other cancers (BKL)
72131	-1.95568	0.00704192	0.0339194	2010310C07Rik	2010310C07Rik	RIKEN cDNA 2010310C07 gene (NCBI)
72160	8.34358	0	0	Tmem163	SV31;Sv31;Tmem163;2610024A01Rik	Protein of unknown function, has strong similarity to uncharacterized human DKFZP566N034 (BKL)
72185	-1.81001	0.0111052	0.0481861	Dbndd1	2810427I04Rik;Dbndd1;D8Ertd590e	Protein of unknown function, has strong similarity to uncharacterized rat Dbndd1 (BKL)
72244	1.61664	0.000531862	0.00405673	1600014C10Rik	1600014C10Rik;AI428873	Protein of unknown function, has strong similarity to uncharacterized human C19orf12 (BKL)
72289	-1.50838	6.8375e-06	9.97609e-05	Malat1	NEAT2;AI647968;9430072K23Rik;2210401K01Rik;Malat1	metastasis associated lung adenocarcinoma transcript 1 (non-coding RNA) (NCBI)
72297	2.69821	0.00957948	0.0429914	B3gnt3	B3gnt3;2210008L19Rik	Protein with high similarity to human B3GNT3, which is an acetylglucosaminyltransferase involved in poly-N-acetyllactosamine and glycosaminoglycan biosynthesis, member of the galactosyltransferase family (BKL)
72324	1.51187	5.32866e-05	0.000580253	Plxdc1	Plxdc1;Tem7;2410003I07Rik;AI848450	Plexin domain containing 1, member of the Tem7 family, contains a plexin-like domain and a nidogen-like domain, may play a role in regulation of angiogenesis (BKL)
72338	2.30324	1e-09	6.45417e-08	Wdr89	2600001A11Rik;Wdr89	Protein containing three WD domain G-beta repeats, has strong similarity to uncharacterized rat RGD1307393 (BKL)
72340	-2.84481	0.00162411	0.0103671	2010009K17Rik	2010009K17Rik	RIKEN cDNA 2010009K17 gene (NCBI)
72349	1.88906	5.3654e-06	8.1215e-05	Dusp3	T-DSP11;2210015O03Rik;VHR;Dusp3;5031436O03Rik	Dual specificity phosphatase 3, a MAP kinase tyrosine-serine-threonine phosphatase that inhibits JNK cascade and apoptosis, acts in regulation of cell cycle; human DUSP3 is upregulated in prostate cancer and downregulated in non-small cell lung cancer (BKL)
72386	-3.24676	0.000251452	0.00216489	2610035D17Rik	2610035D17Rik	RIKEN cDNA 2610035D17 gene (NCBI)
72391	2.21504	0.00413839	0.0223228	Cdkn3	Kap;2410006H10Rik;Cdkn3;KAP	Cyclin-dependent kinase inhibitor 3, plays a role in G1-S transition of mitosis, cell proliferation, and cell migration; human CDKN3 is associated with hepatocellular and breast cancers, glioblastoma, and astrocytoma (BKL)
72431	-2.5627	1.2576e-05	0.000169639	Ceacam18	Ceacam18;2010110O04Rik	CEA-related cell adhesion molecule 1, member of the carcinoembryonic antigen (CEA) family, contains an IgC-like domain of subtype A and B, and an IgV-like N domain, may act in proliferation of intestinal epithelial cells (BKL)
72446	3.6731	6.421e-07	1.28614e-05	Prr5l	Protor2;2600010E01Rik;Protor-2;Prr5l;4833411O04Rik	Protein with strong similarity to human PRR5L, which binds to ZFP36, involved in TOR signaling cascade and regulation of mRNA stability involved in response to stress, contains an HbrB-like domain (BKL)
72495	-2.13317	0.0109623	0.0477208	2610206C17Rik	2610206C17Rik	RIKEN cDNA 2610206C17 gene (NCBI)
72572	1.65711	6.6888e-05	0.000698491	Spats2	Spats2;59kDa;p59;Scr59;2700012F11Rik	Spermatogenesis associated serine-rich 2, a testis-specific protein that is developmentally regulated during spermatogenesis and downregulated in response to heat stress and may be involved in maturation of germ cells during spermatogenesis (BKL)
72578	-6.43973	0.00265815	0.0156014	2700054A10Rik	2700054A10Rik	RIKEN cDNA 2700054A10 gene (NCBI)
72713	-1.81294	5.73648e-05	0.00061458	Angptl1	ANGPT3;mCG_145621;Angptl1;ANG3;ANGY;ARP1;2810039D03Rik	Angiopoietin-like 1, plays a role in Tie receptor signaling pathway, angiogenesis, and filopodium formation, involved in blood vessel remodeling, may act in endothelial cell differentiation and vasculogenesis (BKL)
72754	-1.64338	0.00015671	0.00143937	Arhgef10l	Arhgef10l;Kiaa1626;2810441C07Rik;mKIAA1626	Protein with moderate similarity to human ARHGEF10, which is a Rho guanyl-nucleotide exchange factor that acts in spindle assembly, may play a role in peripheral nervous system development, myelination, and cognition (BKL)
72823	-1.9172	1.1118e-06	2.07076e-05	Pard3b	PAR3beta;2010002N16Rik;Als2cr19;Pard3b;1810008K04Rik;2810455B10Rik;PAR3B;PAR3L; Par3l;RP23-20G7.1	Protein with high similarity to human PARD3B, which interacts with 14-3-3 protein, may play a role in tight junction assembly, and is associated with AIDS, member of the DUF3534 domain of unknown function family, contains two PDZ, DHR, or GLGF domain (BKL)
72938	1.55617	0.0111215	0.0482328	Hspb11	2900042B11Rik;IFT25;Hspb11	Protein with strong similarity to human HSPB11, which is a small heat shock protein and chaperone that regulates apoptosis, release of mitochondrial cytochrome c, and caspase activation, contains a F5 or 8 type C (discoidin) domain (BKL)
72948	-1.62263	0.000132892	0.001252	Tppp	2900041A09Rik;AI849835;mCG_124244;Tppp	Tubulin polymerization promoting protein, plays a role in microtubule bundle formation and regulation of cell size, may play a role in glucose metabolism; human TPPP is associated with Parkinson disease, multiple system atrophy, and Lewy body disease (BKL)
73102	-1.85146	0.00805143	0.037634	Slc22a23	Slc22a23;3110004L20Rik	Member of the major facilitator superfamily and the sugar (and other) transporter family, has low similarity to mouse Slc22a3, which is a monoamine transporter that regulates neurotransmitter uptake in the extracellular space (BKL)
73261	-1.72788	0.00716937	0.0343997	1700037C18Rik	1700037C18Rik;2810022L20Rik	Protein of unknown function (BKL)
73379	1.70291	0.000496083	0.0038294	Dcbld2	Esdn;CLCP1;AW146002;1700055P21Rik;Dcbld2	Protein with strong similarity to rat Dcbld2, which regulates smooth muscle cell proliferation (BKL)
73442	1.62826	0.000121507	0.00115824	Hspa12a	AW556406;AI118035;Kiaa0417;D5Mgi40;AW048913;mKIAA0417;1700063D12Rik;AI840429;Hspa12a	Protein with high similarity to heat shock 70kD protein 12B (human HSPA12B), which plays a role in wound healing, cell migration, and tube formation (BKL)
73656	1.65405	0.000518597	0.00397348	Ms4a6c	2210417N07Rik;2200009H22Rik;Ms4a6c	Protein of unknown function, has low similarity to membrane-spanning 4-domains subfamily A member 3 (human MS4A3), which is a hematopoietic cell cycle regulator that interacts with human CDKN3 and regulates dephosphorylation of human CDK2 (BKL)
73683	2.00139	0.000276127	0.00233834	Atg16l2	Atg16L2 beta;2410118P20Rik;Atg16L2 alpha;Atg16l2	Protein containing a WD domain G-beta repeat, has low similarity to a region of autophagy-related 16-like 1 (mouse Atg16l1), which acts in autophagic vacuole formation and protein complex localization and regulates caspase activity and IL1 beta production (BKL)
73690	2.9766	1.013e-07	2.6116e-06	Glipr1	Glipr1;mRTVP-1;RTVP-1;mCG_141676;RTVP1;2410114O14Rik	GLI pathogenesis-related 1, plays a role in stimulation of JUN kinase activity and apoptosis and inhibition of angiogenesis, regulates reactive oxygen species level (BKL)
73723	2.0181	1e-10	1.05017e-08	Sh3bgrl3	Sh3bgrl3;AU022188;1110004L05Rik	Protein with strong similarity to human SH3BGRL3, which is an antiapoptotic protein that inhibits TNF induced apoptosis, may act in retinoic acid receptor signaling, contains a glutaredoxin domain (BKL)
73748	-1.76011	0.00545843	0.0277748	Gadl1	1110027M19Rik;Gadl1	Glutamate decarboxylase-like 1, may be involved in taurine biosynthetic process (BKL)
73822	1.9816	0.000250687	0.0021603	Mfsd12	F630110N24Rik;Mfsd12;Wdt1;C19orf28	Member of the major facilitator superfamily, has strong similarity to uncharacterized human C19orf28 (BKL)
73824	1.77317	0.000139053	0.00130239	Snhg6	Snhg6;1110008H02Rik	small nucleolar RNA host gene (non-protein coding) 6 (NCBI)
73828	-1.68763	8.11881e-05	0.00082556	Dcaf4	Wdr21;1110018E21Rik;Dcaf4	Protein with low similarity to A. thaliana AT5G17370, which is involved in hyperosmotic salinity response and response to water deprivation (BKL)
73830	1.59918	5.2e-08	1.46008e-06	Eif3k	1200009C21Rik;Eif3k;Eif3s12	Protein with very strong similarity to human EIF3K, which is a putative translation initiation factor that induces caspase activity involved in apoptotic process, member of the COP9 signalosome subunit CSN8 and the SAC3 and GANP families (BKL)
73893	4.35498	5.39191e-05	0.000584742	Tmem202	Tmem202;mCG_22640;4930425N13Rik	Member of the PMP-22, EMP and MP20 family of integral membrane proteins (BKL)
73915	2.42895	0.000492222	0.00380275	4833419F23Rik	4833419F23Rik	RIKEN cDNA 4833419F23 gene (NCBI)
74012	2.59488	0	0	Rap2b	mCG_5466;AA408554;Rap2b;4021402C18Rik	RAP2B member of RAS oncogene family, binds to GTP, plays a role in the activation of phospholipase C activity and cell surface receptor linked signal transduction (BKL)
74039	-1.54257	3.10638e-05	0.000368719	Nfam1	4921501M20Rik;Nfam1;Cnaip	NFAT activation molecule 1, a signal transducer that binds to Zap70 and Syk, regulates BCR-mediated signal transduction in B cells (BKL)
74105	1.57899	0.000599974	0.00450781	Gga2	Kiaa1080;mKIAA1080;1200007E24Rik;Gga2	Golgi associated gamma adaptin ear containing ARF binding protein 2, a clathrin-binding protein that regulates secretion of lysosomal enzymes and embryonic development, may regulate lysosomal protein targeting and Golgi to endosome transport (BKL)
74152	3.443	2.73e-08	8.6596e-07	1300002K09Rik	mKIAA1529;mCG_14143;1300002K09Rik	Protein of unknown function, has strong similarity to uncharacterized rat Rgd1305807 (BKL)
74191	-1.78262	3.765e-07	8.08127e-06	P2ry13	2010001L06Rik;P2Y13;P2yr13;P2ry13;Gpr86;SP174;GPR94;GPCR1	G protein-coupled receptor 86, an ADP activated nucleotide receptor that plays a role in G protein-coupled receptor protein signaling pathway (BKL)
74197	-1.51362	0.00138981	0.00909958	Gtf2e1	Gtf2e1;AI303800;56kDa;FE;TFIIE-A;2610024P03Rik	Protein with strong similarity to human GTF2E1, which plays a role in transcription from RNA polymerase II promoter, member of the C-terminal general transcription factor TFIIE alpha family, contains a TFIIB zinc-binding domain (BKL)
74202	2.24181	3.189e-07	6.93952e-06	Fblim1	2410043F08Rik;Fblim1;migfilin;migfilin(s);Gt10;Fblp1;Cal	Filamin binding LIM protein 1, a transcription coactivator that regulates ERK signaling, apoptosis, actin cytoskeleton organization, cell-matrix adhesion, cell differentiation, and bone remodeling; genetic knockout causes osteopenia (BKL)
74272	-2.80047	0.00429255	0.022904	1700054O19Rik	1700054O19Rik;mCG_140068	RIKEN cDNA 1700054O19 gene (NCBI)
74354	3.92221	1e-10	1.05017e-08	Lrguk	Lrguk;4921528H16Rik	Member of the guanylate kinase family, contains five leucine rich repeats, which mediate protein-protein interactions, has a region of low similarity to B7 gene product (human B7), which binds T-cell antigens human CD28 and human CTLA4 (BKL)
74365	1.80125	1.5648e-06	2.77509e-05	Lonrf3	AU023707;4932412G04Rik;Rnf127;A830039N02Rik;5730439E01Rik;Lonrf3	Protein of unknown function, has a region of low similarity to soybean Glyma06g21160, which is involved in response to symbiotic bacteria (BKL)
74366	-1.79543	3.02043e-05	0.000360901	4932422M17Rik	4932422M17Rik	RIKEN cDNA 4932422M17 gene (NCBI)
74376	-3.63427	1e-10	1.05017e-08	Myo18b	4932408L24Rik;Myo18b;Gm448;4933411E19Rik	Myosin XVIIIb, interacts with Homer2 and forms myosin XVIII complex, mediates anchorage-independent growth (BKL)
74377	-2.26054	0.00016968	0.00153629	Hsf2bp	Hsf2bp;mCG_14257;4932437G14Rik	Protein with strong similarity to human HSF2BP, which may be involved in spermatogenesis and response to heat (BKL)
74558	1.66401	7.06604e-05	0.000732944	Gvin1	VLIG;9830104F22Rik;Gvin1;9130002C22Rik;VLIG-1;Iigs1	GTPase very large interferon inducible 1, a putative GTPase that is induced by interferon gamma and beta, involved in the response to pathogenic bacteria, may play a role in protein homooligomerization (BKL)
74610	1.53617	0.00033675	0.00278201	Abcb8	4833412N02Rik;Abcb8;AA409895	ATP-binding cassette subfamily B member 8, a putative ABC transporter that mediates mitochondrial iron ion export, cardiac muscle contraction, and mitochondrial membrane potential, inhibits cell death; genetic knockdown causes cardiomyopathy (BKL)
74617	1.88035	3.92e-08	1.16958e-06	Scpep1	4833411K15Rik;Scpep1;2410018F01Rik;mCG_1482;AI957256;Risc	Serine carboxypeptidase 1, regulates smooth muscle cell migration and proliferation (BKL)
74645	1.68296	4.74529e-05	0.000528176	Fam46c	Fam46c;AI449797;4930431B09Rik	Protein with strong similarity to human FAM46C, which is a type I interferon-inducible protein that enhances replication of certain viruses and whose gene mutation is associated with multiple myeloma, contains a DUF1693 domain of unknown function family (BKL)
74691	7.73464	2.283e-07	5.22616e-06	Tdrd9	Tdrd9;4930441E05Rik	Tudor domain containing 9, an ATPase/DExH type helicase, binds MIWI2 (Piwil4) to allow piRNA-mediated silencing of the Line1 retrotransposon in the male germ line; gene mutation causes male sterility with meiotic failure (BKL)
74748	1.56482	0.000544047	0.0041344	Slamf8	mCG_4488;5830408F06Rik;SBBI42;Blame;Slamf8	SLAM family member 8, inhibits Nox2 and protein kinase activity, acts in inflammatory response, expression is upregulated in response to E. coli and S. aureus (BKL)
74754	2.4657	1.14e-07	2.89485e-06	Dhcr24	mKIAA0018;Dhcr24;2310076D10Rik;Kiaa0018;5830417J06Rik	24-dehydrocholesterol reductase, a peptidase inhibitor that regulates transcription, cell differentiation, apoptosis, and cholesterol biosynthesis; human DHCR24 is associated with Alzheimer disease, prostate cancer, and desmosterolosis (BKL)
74896	1.95975	0.000750667	0.00543569	4930405A10Rik	4930456G20Rik;4930405A10Rik	RIKEN cDNA 4930405A10 gene (NCBI)
74925	5.29391	4.2327e-06	6.63385e-05	4930479D17Rik	4930479D17Rik	RIKEN cDNA 4930479D17 gene (NCBI)
74992	1.63807	0.00363563	0.0201728	4930487H11Rik	4930487H11Rik	RIKEN cDNA 4930487H11 gene (NCBI)
75019	-4.56833	0.000426037	0.00337993	Rnase10	Rnase10;4930474F22Rik;mCG_16518	RNase 10, an epididymal protein that may play a role in host defense, contains a pancreatic RNase A domain (BKL)
75104	-5.33689	0.0102371	0.0452418	Mmd2	Paqr10;mCG_23212;Mmd2;C88001;4930518M15Rik	Monocyte to macrophage differentiation-associated 2, a putative transmembrane signaling receptor that regulates apoptosis, may act in endocrine pancreas development (BKL)
75106	-2.11697	0.000497724	0.00384047	4930519F16Rik	4930519F16Rik;Ppnx	Ppnx protein, a testis-specific protein that may play a role in spermatogenesis, contains a serine protease-like domain and an N-terminal secretion-motif (BKL)
75146	1.57098	0.000172971	0.00156077	Tmem180	4930449A08Rik;4930538D17Rik;Tmem180	Protein with weak similarity to C. elegans F28B3.5, which regulates life span length (BKL)
75166	1.78798	0.000829317	0.00588822	4930533B01Rik	4930533B01Rik	RIKEN cDNA 4930533B01 gene (NCBI)
75202	-1.65941	0.000299265	0.002508	Ncrna00085	B230206P06Rik;9530079D04Rik;Ncrna00085;4930546H06Rik	non-protein coding RNA 85 (NCBI)
75212	1.65481	2.09031e-05	0.000263779	Rnf121	4930544L10Rik;Rnf121	Protein of unknown function, has a region of low similarity to a region of C. elegans C16C10.6, which stimulates growth (BKL)
75259	10.7232	1.389e-05	0.000184288	4930556M19Rik	1700009D01Rik;4930556M19Rik;C130022M03Rik	RIKEN cDNA 4930556M19 gene (NCBI)
75394	3.00355	0.00120802	0.00810497	0610040F04Rik	0610040F04Rik	RIKEN cDNA 0610040F04 gene (NCBI)
75430	2.33863	1e-10	1.05017e-08	Anapc15	mCG_6763;Anapc15;HSPC020;APC15;3200002M19Rik;C11orf51;6330414C15Rik	Protein of unknown function, has very strong similarity to uncharacterized human DKFZP564M082 (BKL)
75454	1.63316	0.000182299	0.00163305	Phpt1	1700008C22Rik;Php14;Phpt1	Protein with strong similarity to phosphohistidine phosphatase 1 (human PHPT1), which plays a role in protein amino acid dephosphorylation, member of the Janus or Ocnus family (BKL)
75462	-3.60334	0.0082403	0.0382258	1700001C19Rik	mCG_15564;1700001C19Rik	Protein of unknown function (BKL)
75540	-1.55977	0.00895833	0.0407931	Fpgt	mCG_140999;1700016E03Rik;gdp-L-fucose pyrophosphorylase;Fpgt	Fucose-1-phosphate guanylyltransferase, a cytoplasmic enzyme that catalyzes condensation of beta-L-fucose-1-phosphate and GTP into GDP-L-fucose (BKL)
75617	2.24804	3e-09	1.47524e-07	Rps25	mCG_10725;Rps25;2810009D21Rik	Ribosomal protein S25, a putative RNA-binding component of the small 40S ribosomal subunit that plays a role in induction of apoptosis and response to estrogen (BKL)
75646	7.12225	0	0	Rai14	mKIAA1334;Ankycorbin;1700020L11Rik;Norpeg;Rai14;1700008J19Rik; Norpeg;Kiaa1334	Retinoic acid induced 14, a predicted structural protein that interacts indirectly with the actin cytoskeleton to perhaps function in its organization and biogenesis, expression is induced by all-trans-retinoic acid (BKL)
75690	-1.60659	0.0007024	0.0051362	Vsig10l	Vsig10l;2210412E05Rik	RIKEN cDNA 2210412E05 gene (BKL)
75691	-1.63883	8.43e-07	1.62887e-05	Anks6	Gm635; Samd6;2210417J20Rik;Anks6;Ankrd14;Samd6;SamCystin	Protein containing eight ankyrin repeats, has low similarity to human ESPN, which acts in sound perception, and is associated with autosomal recessive deafness (BKL)
75705	1.50455	4.48e-08	1.29308e-06	Eif4b	AL024095;Eif4b;C85189;2310046H11Rik;Eif4a2	Eukaryotic translation initiation factor 4B, stimulates translational initiation, mitotic cell cycle, and cell proliferation, regulates type I interferon-mediated signaling pathway and inhibits cell death (BKL)
75740	4.65678	1.82e-08	6.12865e-07	Egfem1	Egfem1;6130401L20Rik;Efcab11	Protein containing three calcium-binding epidermal growth factor (EGF) domains, has low similarity to a region of mouse Matn2, which exhibits protein homodimerization activity, involved in axon regeneration and regulation of cell migration (BKL)
75747	-1.52838	0.000238693	0.00207232	Sesn3	5630400E15Rik;SEST3;BC003348;mCG_16807;Sest3;Sesn3	Protein with strong similarity to sestrin 3 (human SESN3), which plays a role in regulating the ability of Ras to induced cellular levels of reactive oxygen species, member of the PA26 p53-induced protein (sestrin) family (BKL)
75766	12.5969	0	0	Dcstamp	FIND;DC-STAMP;Dcstamp;mDC-STAMP;Tm7sf4;4833414I07Rik	Transmembrane 7 superfamily member 4, a putative transmembrane receptor that acts in osteoclast differentiation, mediates bone resorption and macrophage fusion; Human TM7SF4 is associated with papillary thyroid cancer and Paget disease of bone (BKL)
75770	-2.90593	0.00203043	0.0125014	Brsk2	SADA;Kiaa4256;Brsk2;4833424K13Rik; Sada;SAD-A	BR serine-threonine kinase 2, involved in DNA damage checkpoint, G2-M transition of mitosis, cell cycle arrest, ER stress-mediated apoptosis, and regulation of insulin secretion (BKL)
75782	1.64035	0.00437686	0.0233079	Lca5	Lca5;ORF64;5730406O13Rik;4930431B11Rik;AV274874;mCG_15219	Leber congenital amaurosis 5, acts in retinal cone and rod cell development, regulates photoreceptor outer segment formation and intraflagellar transport involved in phototransduction; genetic knockout causes leber congenital amaurosis (BKL)
75880	1.61888	0.0103495	0.0456627	4930592A05Rik	4930592A05Rik	RIKEN cDNA 4930592A05 gene (NCBI)
75973	-3.92674	7e-09	2.82247e-07	Ccdc162	Gm61;Ccdc162p;5033413D22Rik;Ccdc162	Protein of unknown function (BKL)
76074	-2.41496	0.0113605	0.0490708	Gbp8	mGBP8;Gbp8;5830443L24Rik	Protein with high similarity to mouse Gbp9, which is a putative GTPase that acts in defense response to Gram-positive bacterium and protozoan, involved in cellular response to interferon-gamma, contains a guanylate-binding protein C-terminal domain (BKL)
[truncated: 1,440 more rows]

## Sheet: Month 6
Entrez	foldchange	pvalue	FDR	GeneSymbol	Aliases	Description
[truncated: 3,689 more rows]

## Sheet: Month 8
Entrez	foldchange	pvalue	FDR	GeneSymbol	Aliases	Description
[truncated: 2,950 more rows]
